# Supplementary material for: Prognostic value of Kinesin‐4 family genes mRNA expression in early‐stage pancreatic ductal adenocarcinoma patients after pancreaticoduodenectomy
Source: Cancer Med. 2019 Sep 6;8(15):6487–502. doi: 10.1002/cam4.2524 (PMC6826000; doi:10.1002/cam4.2524)
Supplement: Supplementary file 5 [file CAM4-8-6487-s005.xlsx]

## Sheet: Table S1
Table S2. Co-expression genes of KIF21A in PDAC tumor tissue.
Gene1	Gene2	Cor	P Value
KIF21A	TNFSF12	-0.552	0.00308394
KIF21A	EVA1B	-0.551	0.00313795
KIF21A	HLX	-0.55	0.00319281
KIF21A	MIIP	-0.546	0.00342112
KIF21A	VEGFB	-0.528	0.00464371
KIF21A	MAP1LC3A	-0.526	0.00480153
KIF21A	EML3	-0.521	0.0052175
KIF21A	YPEL3	-0.519	0.00539282
KIF21A	RP11-62F24.2	-0.512	0.00604909
KIF21A	RP11-615I2.2	-0.507	0.00656101
KIF21A	H1FX-AS1	-0.507	0.00656101
KIF21A	PPM1M	-0.506	0.00666795
KIF21A	NAALADL1	-0.506	0.00666795
KIF21A	RP11-536K7.3	-0.505	0.00677646
KIF21A	FAM20C	-0.501	0.00722653
KIF21A	HSPB2	-0.5	0.00734316
KIF21A	PLEKHO1	-0.5	0.00734316
KIF21A	PLEKHF1	-0.498	0.00758149
KIF21A	HCFC1R1	-0.497	0.00770324
KIF21A	PRAF2	-0.492	0.00833867
KIF21A	RP4-728D4.2	-0.488	0.00888034
KIF21A	RHOG	-0.486	0.00916279
KIF21A	FAM127A	-0.486	0.00916279
KIF21A	SIPA1	-0.486	0.00916279
KIF21A	EFEMP2	-0.484	0.00945323
KIF21A	SLC39A13	-0.481	0.0099043
KIF21A	PLPP7	-0.48	0.0100589
KIF21A	C17orf62	-0.479	0.0102156
KIF21A	NBL1	-0.479	0.0102156
KIF21A	ZRSR2	-0.478	0.0103744
KIF21A	CCDC106	-0.478	0.0103744
KIF21A	TBXA2R	-0.476	0.0106988
KIF21A	FAM89B	-0.475	0.0108643
KIF21A	PROCA1	-0.474	0.0110321
KIF21A	C1orf123	-0.472	0.0113747
KIF21A	TCEA2	-0.472	0.0113747
KIF21A	PLA2G4C-AS1	-0.472	0.0113747
KIF21A	MPV17	-0.471	0.0115495
KIF21A	C8orf58	-0.47	0.0117266
KIF21A	WDR86	-0.468	0.0120882
KIF21A	BCL7C	-0.468	0.0120882
KIF21A	CCDC92	-0.467	0.0122727
KIF21A	RCN3	-0.465	0.0126491
KIF21A	TSPAN4	-0.464	0.0128411
KIF21A	RP11-420L9.5	-0.463	0.0130357
KIF21A	C16orf86	-0.462	0.0132329
KIF21A	AC133644.2	-0.462	0.0132329
KIF21A	ROBO3	-0.462	0.0132329
KIF21A	FHL3	-0.46	0.0136353
KIF21A	C1orf54	-0.459	0.0138405
KIF21A	PRKCDBP	-0.459	0.0138405
KIF21A	NNMT	-0.459	0.0138405
KIF21A	CCS	-0.458	0.0140484
KIF21A	AMDHD2	-0.457	0.014259
KIF21A	CHST12	-0.457	0.014259
KIF21A	FAAP20	-0.457	0.014259
KIF21A	ZNF428	-0.457	0.014259
KIF21A	RP11-313P22.1	-0.456	0.0144725
KIF21A	RP11-686D22.4	-0.456	0.0144725
KIF21A	KIAA0930	-0.456	0.0144725
KIF21A	OTUD5	-0.456	0.0144725
KIF21A	SVBP	-0.456	0.0144725
KIF21A	WTIP	-0.455	0.0146887
KIF21A	CLEC11A	-0.455	0.0146887
KIF21A	SELENOM	-0.455	0.0146887
KIF21A	LGALS1	-0.454	0.0149078
KIF21A	FAM212A	-0.452	0.0153547
KIF21A	CCDC28B	-0.452	0.0153547
KIF21A	ISLR	-0.452	0.0153547
KIF21A	HOTAIRM1	-0.452	0.0153547
KIF21A	AIP	-0.451	0.0155825
KIF21A	RP11-95D17.1	-0.45	0.0158133
KIF21A	TMEM240	-0.449	0.016047
KIF21A	U2AF1L4	-0.449	0.016047
KIF21A	TMEM204	-0.449	0.016047
KIF21A	ANKS3	-0.449	0.016047
KIF21A	TGFB1I1	-0.448	0.0162839
KIF21A	ZNF575	-0.448	0.0162839
KIF21A	ZBTB17	-0.448	0.0162839
KIF21A	RNU6-94P	-0.447	0.0165237
KIF21A	TBC1D17	-0.447	0.0165237
KIF21A	DLGAP4-AS1	-0.446	0.0167667
KIF21A	ZYX	-0.446	0.0167667
KIF21A	HSPBAP1	-0.446	0.0167667
KIF21A	DNAJC17	-0.446	0.0167667
KIF21A	ZNF362	-0.446	0.0167667
KIF21A	RP11-53B2.5	-0.444	0.0172621
KIF21A	KLHDC3	-0.444	0.0172621
KIF21A	NFKBID	-0.444	0.0172621
KIF21A	CHST14	-0.444	0.0172621
KIF21A	RP11-6I2.3	-0.443	0.0175146
KIF21A	LEF1-AS1	-0.442	0.0177703
KIF21A	TMEM91	-0.442	0.0177703
KIF21A	RP11-390P2.4	-0.442	0.0177703
KIF21A	INAFM1	-0.442	0.0177703
KIF21A	PRR5	-0.442	0.0177703
KIF21A	ZNF580	-0.441	0.0180293
KIF21A	ZNF691	-0.441	0.0180293
KIF21A	COX7A1	-0.441	0.0180293
KIF21A	ANXA2R	-0.438	0.0188261
KIF21A	AC130469.1	-0.436	0.0193743
KIF21A	MXRA8	-0.436	0.0193743
KIF21A	RP11-800A3.7	-0.435	0.0196536
KIF21A	RP11-2B6.3	-0.435	0.0196536
KIF21A	TMEM138	-0.435	0.0196536
KIF21A	NCF4	-0.435	0.0196536
KIF21A	C1orf216	-0.435	0.0196536
KIF21A	CTD-2012K14.6	-0.434	0.0199364
KIF21A	TBX2-AS1	-0.433	0.0202227
KIF21A	GATSL3	-0.433	0.0202227
KIF21A	DMAP1	-0.433	0.0202227
KIF21A	RNF166	-0.433	0.0202227
KIF21A	MCRIP1	-0.433	0.0202227
KIF21A	NPIPP1	-0.432	0.0205127
KIF21A	PCOLCE	-0.432	0.0205127
KIF21A	TNFRSF4	-0.432	0.0205127
KIF21A	CTB-113P19.5	-0.432	0.0205127
KIF21A	ARID5A	-0.432	0.0205127
KIF21A	COLQ	-0.431	0.0208062
KIF21A	CCM2	-0.431	0.0208062
KIF21A	SNRNP70	-0.431	0.0208062
KIF21A	CROCC	-0.43	0.0211034
KIF21A	AC002059.10	-0.43	0.0211034
KIF21A	GPX1	-0.429	0.0214043
KIF21A	MAP7D1	-0.429	0.0214043
KIF21A	HCST	-0.429	0.0214043
KIF21A	COX4I2	-0.428	0.0217089
KIF21A	P3H3	-0.428	0.0217089
KIF21A	CTD-3184A7.4	-0.428	0.0217089
KIF21A	C1QTNF1	-0.427	0.0220173
KIF21A	ZNF358	-0.427	0.0220173
KIF21A	CD81	-0.426	0.0223295
KIF21A	PRKRIP1	-0.426	0.0223295
KIF21A	LYL1	-0.426	0.0223295
KIF21A	RIN3	-0.426	0.0223295
KIF21A	TRPC2	-0.425	0.0226456
KIF21A	CTD-2319I12.2	-0.425	0.0226456
KIF21A	LINC01480	-0.425	0.0226456
KIF21A	C11orf68	-0.425	0.0226456
KIF21A	CCDC88B	-0.425	0.0226456
KIF21A	RGS19	-0.424	0.0229655
KIF21A	LSM10	-0.424	0.0229655
KIF21A	LOXL1	-0.424	0.0229655
KIF21A	SYDE1	-0.424	0.0229655
KIF21A	PHF11	-0.423	0.0232893
KIF21A	RP11-876N24.3	-0.423	0.0232893
KIF21A	NFATC4	-0.422	0.0236171
KIF21A	CTD-2553L13.10	-0.422	0.0236171
KIF21A	RNF175	-0.421	0.0239489
KIF21A	RP3-465N24.6	-0.421	0.0239489
KIF21A	RP11-333I13.1	-0.42	0.0242847
KIF21A	SPG7	-0.42	0.0242847
KIF21A	CCND2-AS1	-0.42	0.0242847
KIF21A	ARPC4	-0.42	0.0242847
KIF21A	RP11-556E13.1	-0.42	0.0242847
KIF21A	RP11-285J16.1	-0.42	0.0242847
KIF21A	CTB-129P6.11	-0.419	0.0246246
KIF21A	FTL	-0.419	0.0246246
KIF21A	CTD-3035K23.7	-0.418	0.0249686
KIF21A	MIR762HG	-0.418	0.0249686
KIF21A	SH2B2	-0.418	0.0249686
KIF21A	LAMTOR4	-0.418	0.0249686
KIF21A	UROD	-0.417	0.0253168
KIF21A	TBCB	-0.417	0.0253168
KIF21A	MAPK11	-0.417	0.0253168
KIF21A	EGLN2	-0.417	0.0253168
KIF21A	ZNF775	-0.417	0.0253168
KIF21A	AP1M1	-0.416	0.0256691
KIF21A	KCTD17	-0.416	0.0256691
KIF21A	RP11-114H24.6	-0.415	0.0260257
KIF21A	TCF7L1	-0.415	0.0260257
KIF21A	B3GALT6	-0.414	0.0263866
KIF21A	RP11-524C21.2	-0.414	0.0263866
KIF21A	ARHGEF1	-0.414	0.0263866
KIF21A	GNAI2	-0.414	0.0263866
KIF21A	KLHDC8B	-0.414	0.0263866
KIF21A	TRAPPC3	-0.414	0.0263866
KIF21A	WDR45	-0.414	0.0263866
KIF21A	NKD2	-0.413	0.0267517
KIF21A	HAUS7	-0.413	0.0267517
KIF21A	ADPRHL2	-0.413	0.0267517
KIF21A	GPX4	-0.413	0.0267517
KIF21A	CTC-444N24.8	-0.413	0.0267517
KIF21A	P3H1	-0.413	0.0267517
KIF21A	ITGB1BP1	-0.412	0.0271213
KIF21A	CNPY4	-0.412	0.0271213
KIF21A	PPM1F	-0.412	0.0271213
KIF21A	RP1-198K11.5	-0.411	0.0274952
KIF21A	EMILIN1	-0.411	0.0274952
KIF21A	TFPT	-0.411	0.0274952
KIF21A	JOSD2	-0.41	0.0278736
KIF21A	RP5-1092A3.4	-0.41	0.0278736
KIF21A	MMP23B	-0.41	0.0278736
KIF21A	PTH1R	-0.41	0.0278736
KIF21A	MSC	-0.41	0.0278736
KIF21A	PHKG2	-0.41	0.0278736
KIF21A	IFFO1	-0.41	0.0278736
KIF21A	RENBP	-0.409	0.0282564
KIF21A	IFITM2	-0.409	0.0282564
KIF21A	PODNL1	-0.409	0.0282564
KIF21A	MYO9B	-0.409	0.0282564
KIF21A	AC062017.1	-0.407	0.0290358
KIF21A	ARL2	-0.407	0.0290358
KIF21A	STX1B	-0.407	0.0290358
KIF21A	RP11-51F16.1	-0.407	0.0290358
KIF21A	FNDC10	-0.407	0.0290358
KIF21A	SCARF2	-0.407	0.0290358
KIF21A	C22orf34	-0.407	0.0290358
KIF21A	RP11-415F23.2	-0.406	0.0294323
KIF21A	ALKBH6	-0.406	0.0294323
KIF21A	CPNE2	-0.406	0.0294323
KIF21A	RANGRF	-0.405	0.0298335
KIF21A	AEBP1	-0.405	0.0298335
KIF21A	NTNG2	-0.405	0.0298335
KIF21A	RPLP1P6	-0.405	0.0298335
KIF21A	PTOV1	-0.405	0.0298335
KIF21A	DGCR14	-0.404	0.0302394
KIF21A	AC010883.5	-0.404	0.0302394
KIF21A	AP001055.6	-0.404	0.0302394
KIF21A	TRNAU1AP	-0.404	0.0302394
KIF21A	RP11-707M3.3	-0.404	0.0302394
KIF21A	RP11-61K9.3	-0.404	0.0302394
KIF21A	RP11-73M18.8	-0.403	0.03065
KIF21A	RP4-758J18.2	-0.403	0.03065
KIF21A	ZMYM6	-0.402	0.0310654
KIF21A	FLT3LG	-0.402	0.0310654
KIF21A	RP11-646I6.6	-0.402	0.0310654
KIF21A	CTD-2287O16.5	-0.402	0.0310654
KIF21A	OXLD1	-0.402	0.0310654
KIF21A	RP1-137D17.2	-0.401	0.0314857
KIF21A	IGFLR1	-0.401	0.0314857
KIF21A	ACTB	-0.401	0.0314857
KIF21A	TRMT112	-0.4	0.0319107
KIF21A	AP2S1	-0.4	0.0319107
KIF21A	MATK	-0.4	0.0319107
KIF21A	RP11-147L13.2	-0.4	0.0319107
KIF21A	CNN2	-0.4	0.0319107
KIF21A	CTD-2263F21.1	-0.4	0.0319107
KIF21A	EVL	-0.4	0.0319107
KIF21A	RP1-244F24.1	-0.4	0.0319107
KIF21A	FLJ20021	-0.399	0.0323408
KIF21A	NTAN1	-0.399	0.0323408
KIF21A	RP11-66N11.8	-0.399	0.0323408
KIF21A	BGN	-0.398	0.0327757
KIF21A	STMN3	-0.398	0.0327757
KIF21A	CCDC102A	-0.398	0.0327757
KIF21A	UBXN1	-0.398	0.0327757
KIF21A	RP11-500C11.3	-0.397	0.0332157
KIF21A	APBA2	-0.397	0.0332157
KIF21A	CMTM3	-0.396	0.0336607
KIF21A	RP5-1115A15.1	-0.396	0.0336607
KIF21A	C1QTNF6	-0.396	0.0336607
KIF21A	NME3	-0.396	0.0336607
KIF21A	RP3-426I6.2	-0.396	0.0336607
KIF21A	AC108488.4	-0.396	0.0336607
KIF21A	ISY1	-0.395	0.0341108
KIF21A	PALM	-0.395	0.0341108
KIF21A	MIR940	-0.395	0.0341108
KIF21A	RP13-516M14.1	-0.394	0.034566
KIF21A	RP11-319G9.3	-0.394	0.034566
KIF21A	MIR503HG	-0.394	0.034566
KIF21A	MED26	-0.394	0.034566
KIF21A	GAS6	-0.393	0.0350264
KIF21A	SAMD14	-0.393	0.0350264
KIF21A	ANKRD35	-0.393	0.0350264
KIF21A	MYL5	-0.392	0.035492
KIF21A	GMFG	-0.392	0.035492
KIF21A	GRASP	-0.392	0.035492
KIF21A	LIN37	-0.392	0.035492
KIF21A	RP11-106M3.3	-0.392	0.035492
KIF21A	SSBP4	-0.392	0.035492
KIF21A	CCDC84	-0.392	0.035492
KIF21A	MAP3K6	-0.392	0.035492
KIF21A	RP4-635E18.8	-0.392	0.035492
KIF21A	ARMC5	-0.392	0.035492
KIF21A	PRPF31	-0.391	0.0359629
KIF21A	OXT	-0.391	0.0359629
KIF21A	RP11-13P5.2	-0.391	0.0359629
KIF21A	RP11-304F15.3	-0.391	0.0359629
KIF21A	CRYGN	-0.391	0.0359629
KIF21A	RP11-120M18.5	-0.391	0.0359629
KIF21A	RP11-131L23.2	-0.391	0.0359629
KIF21A	RP11-468E2.11	-0.391	0.0359629
KIF21A	RP11-434H6.7	-0.391	0.0359629
KIF21A	COL6A2	-0.391	0.0359629
KIF21A	RP11-640L9.1	-0.39	0.0364392
KIF21A	GUSBP11	-0.39	0.0364392
KIF21A	PDLIM2	-0.39	0.0364392
KIF21A	HTRA1	-0.39	0.0364392
KIF21A	HLA-DRB6	-0.39	0.0364392
KIF21A	STX4	-0.39	0.0364392
KIF21A	COMMD6	-0.39	0.0364392
KIF21A	TMSB4X	-0.389	0.0369207
KIF21A	C6orf1	-0.389	0.0369207
KIF21A	CCR10	-0.389	0.0369207
KIF21A	FADS3	-0.389	0.0369207
KIF21A	SNX21	-0.389	0.0369207
KIF21A	CRYGS	-0.388	0.0374077
KIF21A	TFEB	-0.388	0.0374077
KIF21A	LZTR1	-0.388	0.0374077
KIF21A	AC145676.2	-0.387	0.0379002
KIF21A	CTC-246B18.10	-0.387	0.0379002
KIF21A	NCKAP5L	-0.387	0.0379002
KIF21A	CAPZB	-0.387	0.0379002
KIF21A	DGCR6L	-0.387	0.0379002
KIF21A	RP11-394I13.1	-0.387	0.0379002
KIF21A	ATG16L2	-0.387	0.0379002
KIF21A	RP11-45A17.2	-0.387	0.0379002
KIF21A	VENTX	-0.387	0.0379002
KIF21A	RP11-168A11.4	-0.386	0.0383981
KIF21A	LUC7L	-0.386	0.0383981
KIF21A	ERMN	-0.386	0.0383981
KIF21A	ATP6V1F	-0.386	0.0383981
KIF21A	CORO7	-0.386	0.0383981
KIF21A	THBS3	-0.386	0.0383981
KIF21A	UBE2J2	-0.386	0.0383981
KIF21A	WASH2P	-0.386	0.0383981
KIF21A	NAGK	-0.386	0.0383981
KIF21A	ACTG1P17	-0.386	0.0383981
KIF21A	RAB3IL1	-0.386	0.0383981
KIF21A	TMEM121	-0.385	0.0389016
KIF21A	CTA-14H9.5	-0.385	0.0389016
KIF21A	TP53I13	-0.385	0.0389016
KIF21A	CCDC61	-0.385	0.0389016
KIF21A	AKT1S1	-0.385	0.0389016
KIF21A	MFAP2	-0.385	0.0389016
KIF21A	PTRF	-0.384	0.0394107
KIF21A	RP11-203J24.9	-0.384	0.0394107
KIF21A	RP11-658F2.8	-0.384	0.0394107
KIF21A	RP11-89K11.1	-0.384	0.0394107
KIF21A	CDPF1	-0.384	0.0394107
KIF21A	LCAT	-0.384	0.0394107
KIF21A	MMP11	-0.384	0.0394107
KIF21A	AC005785.2	-0.383	0.0399255
KIF21A	LSP1	-0.383	0.0399255
KIF21A	RP11-91J19.3	-0.383	0.0399255
KIF21A	TWF2	-0.383	0.0399255
KIF21A	NHLRC4	-0.382	0.0404459
KIF21A	RPS23P6	-0.382	0.0404459
KIF21A	INO80B	-0.382	0.0404459
KIF21A	PDLIM7	-0.382	0.0404459
KIF21A	DOK1	-0.382	0.0404459
KIF21A	C3orf62	-0.382	0.0404459
KIF21A	TREML1	-0.382	0.0404459
KIF21A	YES1P1	-0.381	0.0409721
KIF21A	IL17D	-0.381	0.0409721
KIF21A	ATOX1	-0.381	0.0409721
KIF21A	RP5-882C2.2	-0.38	0.0415041
KIF21A	ADAMTS7P3	-0.38	0.0415041
KIF21A	SERF2	-0.38	0.0415041
KIF21A	PRSS36	-0.38	0.0415041
KIF21A	FBXO44	-0.38	0.0415041
KIF21A	PPP2R3B	-0.379	0.0420419
KIF21A	RP11-388M20.1	-0.379	0.0420419
KIF21A	RP11-173C1.1	-0.379	0.0420419
KIF21A	RP11-126O1.5	-0.379	0.0420419
KIF21A	SOX18	-0.379	0.0420419
KIF21A	AP000255.6	-0.379	0.0420419
KIF21A	PARVG	-0.379	0.0420419
KIF21A	GNPTG	-0.379	0.0420419
KIF21A	ZDHHC19	-0.379	0.0420419
KIF21A	PLAC9	-0.378	0.0425856
KIF21A	CTC-429P9.3	-0.378	0.0425856
KIF21A	FAM19A5	-0.378	0.0425856
KIF21A	PNPLA6	-0.378	0.0425856
KIF21A	HSPA12B	-0.378	0.0425856
KIF21A	ANKRD13D	-0.378	0.0425856
KIF21A	C1orf50	-0.378	0.0425856
KIF21A	PEF1	-0.378	0.0425856
KIF21A	RP11-216B9.6	-0.378	0.0425856
KIF21A	HAUS8	-0.378	0.0425856
KIF21A	LTC4S	-0.378	0.0425856
KIF21A	PIK3R2	-0.378	0.0425856
KIF21A	SCT	-0.377	0.0431352
KIF21A	ACTN1-AS1	-0.377	0.0431352
KIF21A	RP1-187B23.1	-0.377	0.0431352
KIF21A	RP11-326C3.7	-0.376	0.0436908
KIF21A	RASL10A	-0.376	0.0436908
KIF21A	BABAM1	-0.376	0.0436908
KIF21A	THAP7	-0.376	0.0436908
KIF21A	RP11-572O17.1	-0.376	0.0436908
KIF21A	RGCC	-0.376	0.0436908
KIF21A	CTD-2035E11.5	-0.376	0.0436908
KIF21A	HOMER3	-0.376	0.0436908
KIF21A	CHRNA10	-0.375	0.0442524
KIF21A	ASIP	-0.375	0.0442524
KIF21A	ARRDC5	-0.375	0.0442524
KIF21A	GPATCH3	-0.375	0.0442524
KIF21A	RP5-1085F17.3	-0.375	0.0442524
KIF21A	CBX3P7	-0.375	0.0442524
KIF21A	RP4-563E14.1	-0.375	0.0442524
KIF21A	C19orf43	-0.374	0.0448202
KIF21A	MTMR14	-0.374	0.0448202
KIF21A	CSRP2	-0.374	0.0448202
KIF21A	LRRN4CL	-0.374	0.0448202
KIF21A	THAP3	-0.374	0.0448202
KIF21A	ARFRP1	-0.373	0.045394
KIF21A	RP11-973D8.5	-0.373	0.045394
KIF21A	TMSB10	-0.373	0.045394
KIF21A	AC073072.5	-0.373	0.045394
KIF21A	IL11RA	-0.373	0.045394
KIF21A	B3GAT3	-0.373	0.045394
KIF21A	KCNN1	-0.373	0.045394
KIF21A	ANKRD13B	-0.373	0.045394
KIF21A	RP11-326C3.12	-0.373	0.045394
KIF21A	RAB33A	-0.372	0.045974
KIF21A	AZIN2	-0.371	0.0465603
KIF21A	RP11-97C16.1	-0.371	0.0465603
KIF21A	TRAPPC1	-0.371	0.0465603
KIF21A	GTF2IP13	-0.371	0.0465603
KIF21A	ZNF688	-0.371	0.0465603
KIF21A	SYCE1L	-0.371	0.0465603
KIF21A	PPIE	-0.37	0.0471529
KIF21A	FAM109B	-0.37	0.0471529
KIF21A	FAM225A	-0.37	0.0471529
KIF21A	ZBTB8OS	-0.37	0.0471529
KIF21A	RNU4-62P	-0.37	0.0471529
KIF21A	C1orf228	-0.37	0.0471529
KIF21A	CTD-2035E11.4	-0.369	0.0477517
KIF21A	ACCS	-0.369	0.0477517
KIF21A	PRR14	-0.369	0.0477517
KIF21A	RAB4B	-0.369	0.0477517
KIF21A	RP5-1172A22.1	-0.368	0.048357
KIF21A	NAA60	-0.368	0.048357
KIF21A	FO538757.1	-0.368	0.048357
KIF21A	MBD3	-0.368	0.048357
KIF21A	RP3-402G11.26	-0.368	0.048357
KIF21A	TWIST1	-0.368	0.048357
KIF21A	RGS10	-0.368	0.048357
KIF21A	LINC00528	-0.368	0.048357
KIF21A	ART5	-0.368	0.048357
KIF21A	LINC01119	-0.368	0.048357
KIF21A	KB-1572G7.2	-0.368	0.048357
KIF21A	MYL4	-0.367	0.0489687
KIF21A	LLNLR-470E3.1	-0.367	0.0489687
KIF21A	GYPC	-0.367	0.0489687
KIF21A	RP11-408A13.4	-0.367	0.0489687
KIF21A	PTCRA	-0.367	0.0489687
KIF21A	BATF3	-0.367	0.0489687
KIF21A	CTB-40H15.4	-0.367	0.0489687
KIF21A	TRIM60P18	-0.366	0.0495868
KIF21A	TREM2	-0.366	0.0495868
KIF21A	SLC25A28	-0.366	0.0495868
KIF21A	SPI1	-0.366	0.0495868
KIF21A	PAN3-AS1	-0.366	0.0495868
KIF21A	RAMP2	-0.366	0.0495868
KIF21A	FAM50A	-0.366	0.0495868
KIF21A	MOB2	-0.366	0.0495868
KIF21A	CARD9	-0.366	0.0495868
KIF21A	SPOCK3	0.367	0.0499332
KIF21A	RP11-87E22.2	0.367	0.0499332
KIF21A	TBC1D12	0.367	0.0499332
KIF21A	PRLR	0.367	0.0499332
KIF21A	USP1	0.367	0.0499332
KIF21A	LNPK	0.367	0.0499332
KIF21A	LINC00888	0.367	0.0499332
KIF21A	PPM1D	0.367	0.0499332
KIF21A	VPS13D	0.367	0.0499332
KIF21A	SEC16A	0.367	0.0499332
KIF21A	ARL5A	0.367	0.0499332
KIF21A	KIAA1033	0.367	0.0499332
KIF21A	NCKAP5	0.367	0.0499332
KIF21A	RC3H2	0.367	0.0499332
KIF21A	DNAJB14	0.367	0.0499332
KIF21A	ZNF618	0.368	0.0493114
KIF21A	RP11-61E11.2	0.368	0.0493114
KIF21A	RAPGEF5	0.368	0.0493114
KIF21A	CPNE8	0.368	0.0493114
KIF21A	RP11-701H24.4	0.368	0.0493114
KIF21A	MCTS2P	0.368	0.0493114
KIF21A	UTP23	0.368	0.0493114
KIF21A	TMED8	0.368	0.0493114
KIF21A	ME1	0.368	0.0493114
KIF21A	ATP9A	0.368	0.0493114
KIF21A	UBR7	0.368	0.0493114
KIF21A	LSM12	0.368	0.0493114
KIF21A	SPEN	0.368	0.0493114
KIF21A	ZADH2	0.369	0.0486961
KIF21A	XPNPEP1	0.369	0.0486961
KIF21A	CERS6	0.369	0.0486961
KIF21A	LINC00674	0.369	0.0486961
KIF21A	DNAJC6	0.369	0.0486961
KIF21A	CHMP3	0.369	0.0486961
KIF21A	AC004066.3	0.369	0.0486961
KIF21A	FGF7P3	0.369	0.0486961
KIF21A	FARP2	0.369	0.0486961
KIF21A	RP11-576C12.1	0.369	0.0486961
KIF21A	PCDHAC1	0.369	0.0486961
KIF21A	RAB21	0.37	0.0480873
KIF21A	SCARB2	0.37	0.0480873
KIF21A	DNAJC21	0.37	0.0480873
KIF21A	MCCC2	0.37	0.0480873
KIF21A	PTER	0.37	0.0480873
KIF21A	PCDHGB3	0.37	0.0480873
KIF21A	KIAA1191	0.37	0.0480873
KIF21A	GLYR1	0.371	0.0474849
KIF21A	SMARCC1	0.371	0.0474849
KIF21A	WDFY1	0.371	0.0474849
KIF21A	GSK3B	0.371	0.0474849
KIF21A	LAMP2	0.371	0.0474849
KIF21A	GORASP2	0.371	0.0474849
KIF21A	FAM135A	0.371	0.0474849
KIF21A	FANCM	0.371	0.0474849
KIF21A	DHRS4-AS1	0.371	0.0474849
KIF21A	GABRB3	0.372	0.0468888
KIF21A	PLEKHA8	0.372	0.0468888
KIF21A	SENP6	0.372	0.0468888
KIF21A	STXBP1	0.372	0.0468888
KIF21A	ERLIN2	0.372	0.0468888
KIF21A	TGFBRAP1	0.372	0.0468888
KIF21A	TMX4	0.372	0.0468888
KIF21A	SEL1L3	0.372	0.0468888
KIF21A	ZNF619	0.372	0.0468888
KIF21A	DCDC1	0.372	0.0468888
KIF21A	ICE2	0.373	0.0462991
KIF21A	FAM126B	0.373	0.0462991
KIF21A	EMSY	0.373	0.0462991
KIF21A	LMAN1	0.373	0.0462991
KIF21A	SPAG9	0.373	0.0462991
KIF21A	FER	0.373	0.0462991
KIF21A	FGD5-AS1	0.373	0.0462991
KIF21A	ANKFY1	0.373	0.0462991
KIF21A	IQGAP2	0.373	0.0462991
KIF21A	ARFGAP3	0.374	0.0457156
KIF21A	ERCC4	0.374	0.0457156
KIF21A	IMPA1P1	0.374	0.0457156
KIF21A	KRIT1	0.374	0.0457156
KIF21A	ARF3	0.374	0.0457156
KIF21A	LCORL	0.374	0.0457156
KIF21A	MAP3K2	0.374	0.0457156
KIF21A	YEATS4	0.374	0.0457156
KIF21A	SETX	0.374	0.0457156
KIF21A	ZBTB20	0.374	0.0457156
KIF21A	NFATC3	0.374	0.0457156
KIF21A	METAP2	0.374	0.0457156
KIF21A	PRELID3B	0.375	0.0451383
KIF21A	GBF1	0.375	0.0451383
KIF21A	THUMPD3	0.375	0.0451383
KIF21A	PCSK1	0.375	0.0451383
KIF21A	ARIH1	0.375	0.0451383
KIF21A	FBXO38	0.375	0.0451383
KIF21A	DLG1	0.375	0.0451383
KIF21A	CASP7	0.375	0.0451383
KIF21A	GLP1R	0.375	0.0451383
KIF21A	KAT2B	0.376	0.0445672
KIF21A	ASB8	0.376	0.0445672
KIF21A	MIS18BP1	0.376	0.0445672
KIF21A	NCOA4	0.376	0.0445672
KIF21A	SSFA2	0.376	0.0445672
KIF21A	ARAP2	0.376	0.0445672
KIF21A	ARHGAP26	0.376	0.0445672
KIF21A	RBBP9	0.376	0.0445672
KIF21A	STAU2	0.376	0.0445672
KIF21A	CCSER1	0.376	0.0445672
KIF21A	PM20D2	0.377	0.0440022
KIF21A	NAPEPLD	0.377	0.0440022
KIF21A	HSDL2	0.377	0.0440022
KIF21A	EIF5B	0.377	0.0440022
KIF21A	PPIP5K2	0.377	0.0440022
KIF21A	SART3	0.377	0.0440022
KIF21A	PHC3	0.377	0.0440022
KIF21A	FRMD3	0.377	0.0440022
KIF21A	RFC1	0.377	0.0440022
KIF21A	TOX3	0.377	0.0440022
KIF21A	PDZK1	0.377	0.0440022
KIF21A	AHCYL2	0.377	0.0440022
KIF21A	TMEM245	0.377	0.0440022
KIF21A	CYP51A1	0.377	0.0440022
KIF21A	AC073046.25	0.377	0.0440022
KIF21A	SNX25P1	0.378	0.0434432
KIF21A	SGSM1	0.378	0.0434432
KIF21A	ATF2	0.378	0.0434432
KIF21A	PPM1H	0.378	0.0434432
KIF21A	PGM3	0.378	0.0434432
KIF21A	TAF9B	0.378	0.0434432
KIF21A	RAVER2	0.378	0.0434432
KIF21A	KPNA1	0.378	0.0434432
KIF21A	CAPZA2	0.378	0.0434432
KIF21A	UBXN2B	0.378	0.0434432
KIF21A	RP11-528A4.2	0.378	0.0434432
KIF21A	RASSF6	0.378	0.0434432
KIF21A	FAM208A	0.378	0.0434432
KIF21A	NIPAL1	0.378	0.0434432
KIF21A	GOT1	0.378	0.0434432
KIF21A	ACBD5	0.378	0.0434432
KIF21A	DENND5B	0.378	0.0434432
KIF21A	PRKCA	0.379	0.0428903
KIF21A	MSANTD4	0.379	0.0428903
KIF21A	CD46	0.379	0.0428903
KIF21A	ALMS1	0.379	0.0428903
KIF21A	AVL9	0.379	0.0428903
KIF21A	RP1-232L22__B.1	0.379	0.0428903
KIF21A	UPF2	0.379	0.0428903
KIF21A	ACADM	0.379	0.0428903
KIF21A	TM7SF3	0.38	0.0423433
KIF21A	AC000068.5	0.38	0.0423433
KIF21A	VAPB	0.38	0.0423433
KIF21A	SMAD1	0.38	0.0423433
KIF21A	KIAA1429	0.38	0.0423433
KIF21A	RDH12	0.38	0.0423433
KIF21A	APOL6	0.38	0.0423433
KIF21A	LUZP1	0.38	0.0423433
KIF21A	KCTD8	0.38	0.0423433
KIF21A	ZNF620	0.381	0.0418022
KIF21A	MAGI1	0.381	0.0418022
KIF21A	ATMIN	0.381	0.0418022
KIF21A	IMPA1	0.381	0.0418022
KIF21A	TBC1D14	0.381	0.0418022
KIF21A	UCHL5	0.381	0.0418022
KIF21A	BTRC	0.381	0.0418022
KIF21A	FIP1L1	0.381	0.0418022
KIF21A	HSPA8P8	0.381	0.0418022
KIF21A	COL4A3BP	0.381	0.0418022
KIF21A	POLK	0.381	0.0418022
KIF21A	ADGRV1	0.381	0.0418022
KIF21A	SMC4	0.382	0.041267
KIF21A	RP11-438B23.2	0.382	0.041267
KIF21A	PALM2	0.382	0.041267
KIF21A	CCDC91	0.382	0.041267
KIF21A	TDG	0.382	0.041267
KIF21A	BOD1L1	0.382	0.041267
KIF21A	RBAK	0.382	0.041267
KIF21A	KIAA1549	0.382	0.041267
KIF21A	MTCL1	0.382	0.041267
KIF21A	AC097468.4	0.382	0.041267
KIF21A	CFAP97	0.383	0.0407376
KIF21A	RBM41	0.383	0.0407376
KIF21A	CCDC149	0.383	0.0407376
KIF21A	HSD17B4	0.383	0.0407376
KIF21A	GATC	0.383	0.0407376
KIF21A	PIP4K2C	0.383	0.0407376
KIF21A	GDPD1	0.383	0.0407376
KIF21A	TOP2B	0.383	0.0407376
KIF21A	FRRS1	0.384	0.040214
KIF21A	ALDH9A1	0.384	0.040214
KIF21A	GZF1	0.384	0.040214
KIF21A	SCLT1	0.384	0.040214
KIF21A	TMEM64	0.384	0.040214
KIF21A	SRBD1	0.384	0.040214
KIF21A	COBLL1	0.384	0.040214
KIF21A	MBTPS2	0.385	0.0396961
KIF21A	MAP4K3	0.385	0.0396961
KIF21A	STAU1	0.385	0.0396961
KIF21A	BRCC3	0.385	0.0396961
KIF21A	STXBP3	0.385	0.0396961
KIF21A	CLPX	0.385	0.0396961
KIF21A	RP2	0.385	0.0396961
KIF21A	BRCC3P1	0.385	0.0396961
KIF21A	CLDN12	0.385	0.0396961
KIF21A	VPS41	0.386	0.0391839
KIF21A	YTHDC2	0.386	0.0391839
KIF21A	BZW1	0.386	0.0391839
KIF21A	CREB1	0.386	0.0391839
KIF21A	C1orf27	0.386	0.0391839
KIF21A	DSC2	0.386	0.0391839
KIF21A	IQGAP1	0.386	0.0391839
KIF21A	HSD17B12	0.386	0.0391839
KIF21A	SLX4IP	0.386	0.0391839
KIF21A	MCM9	0.386	0.0391839
KIF21A	RINT1	0.386	0.0391839
KIF21A	DCP1A	0.386	0.0391839
KIF21A	CRYBG3	0.386	0.0391839
KIF21A	BTBD1	0.387	0.0386773
KIF21A	FZD5	0.387	0.0386773
KIF21A	BRI3BP	0.387	0.0386773
KIF21A	CYCS	0.387	0.0386773
KIF21A	KLF2P2	0.387	0.0386773
KIF21A	LINC00571	0.387	0.0386773
KIF21A	TIMELESS	0.388	0.0381762
KIF21A	TAOK3	0.388	0.0381762
KIF21A	ATP11B	0.388	0.0381762
KIF21A	SYT13	0.388	0.0381762
KIF21A	PPP2CB	0.388	0.0381762
KIF21A	CEP41	0.388	0.0381762
KIF21A	ZNF367	0.388	0.0381762
KIF21A	RLIM	0.388	0.0381762
KIF21A	PDIA6	0.388	0.0381762
KIF21A	POLA1	0.388	0.0381762
KIF21A	DACH1	0.388	0.0381762
KIF21A	NTN4	0.389	0.0376807
KIF21A	SUCLG2-AS1	0.389	0.0376807
KIF21A	PI4KA	0.389	0.0376807
KIF21A	ZMYND11	0.389	0.0376807
KIF21A	PIGM	0.389	0.0376807
KIF21A	AGPS	0.389	0.0376807
KIF21A	RP11-701H24.8	0.389	0.0376807
KIF21A	RSBN1L	0.389	0.0376807
KIF21A	KLHL15	0.389	0.0376807
KIF21A	SLK	0.389	0.0376807
KIF21A	RP11-177C12.1	0.389	0.0376807
KIF21A	OTUD6B-AS1	0.39	0.0371907
KIF21A	NEDD4L	0.39	0.0371907
KIF21A	CASD1	0.39	0.0371907
KIF21A	MIPOL1	0.39	0.0371907
KIF21A	MAP3K5	0.39	0.0371907
KIF21A	GAPVD1	0.39	0.0371907
KIF21A	PHF2	0.39	0.0371907
KIF21A	INVS	0.39	0.0371907
KIF21A	HSP90AB2P	0.39	0.0371907
KIF21A	FRG1BP	0.39	0.0371907
KIF21A	ARID4B	0.39	0.0371907
KIF21A	MAGI3	0.39	0.0371907
KIF21A	ZCCHC2	0.39	0.0371907
KIF21A	GLUD2	0.391	0.0367061
KIF21A	MYRIP	0.391	0.0367061
KIF21A	ZXDA	0.391	0.0367061
KIF21A	CXXC4	0.391	0.0367061
KIF21A	B3GALT2	0.391	0.0367061
KIF21A	WTH3DI	0.391	0.0367061
KIF21A	CYB5D1	0.391	0.0367061
KIF21A	SEC22B	0.391	0.0367061
KIF21A	NT5DC1	0.392	0.0362269
KIF21A	RMI1	0.392	0.0362269
KIF21A	ZNF724	0.392	0.0362269
KIF21A	SYT9	0.392	0.0362269
KIF21A	ZNF384	0.392	0.0362269
KIF21A	NFAT5	0.392	0.0362269
KIF21A	DICER1	0.392	0.0362269
KIF21A	ZBTB38	0.392	0.0362269
KIF21A	LRRC58	0.392	0.0362269
KIF21A	USP25	0.393	0.0357531
KIF21A	ALG11	0.393	0.0357531
KIF21A	SLC35A3	0.393	0.0357531
KIF21A	USP42	0.393	0.0357531
KIF21A	ARL5B	0.393	0.0357531
KIF21A	NUDT21	0.393	0.0357531
KIF21A	MPP6	0.393	0.0357531
KIF21A	ZNF782	0.393	0.0357531
KIF21A	HACD3	0.393	0.0357531
KIF21A	ABCB10	0.393	0.0357531
KIF21A	TRIM2	0.393	0.0357531
KIF21A	PURB	0.393	0.0357531
KIF21A	RRM2B	0.393	0.0357531
KIF21A	SLC25A5	0.393	0.0357531
KIF21A	PIAS1	0.394	0.0352845
KIF21A	DUSP4	0.394	0.0352845
KIF21A	GTF2H3	0.394	0.0352845
KIF21A	ZNF510	0.394	0.0352845
KIF21A	CRY1	0.394	0.0352845
KIF21A	KIAA0232	0.394	0.0352845
KIF21A	KIAA1671	0.394	0.0352845
KIF21A	GOSR1	0.394	0.0352845
KIF21A	ZC3H7A	0.394	0.0352845
KIF21A	BCLAF1	0.394	0.0352845
KIF21A	PRR13P5	0.394	0.0352845
KIF21A	ARMC1	0.394	0.0352845
KIF21A	AGXT2	0.395	0.0348212
KIF21A	AKAP11	0.395	0.0348212
KIF21A	LMBRD1	0.395	0.0348212
KIF21A	DYNC1H1	0.395	0.0348212
KIF21A	HLTF	0.395	0.0348212
KIF21A	VWA8	0.395	0.0348212
KIF21A	KLHL8	0.396	0.0343631
KIF21A	ARRDC4	0.396	0.0343631
KIF21A	SBF2	0.396	0.0343631
KIF21A	PDSS2	0.396	0.0343631
KIF21A	COMMD10	0.396	0.0343631
KIF21A	RP11-662M24.2	0.397	0.0339102
KIF21A	PWAR5	0.397	0.0339102
KIF21A	SCO1	0.397	0.0339102
KIF21A	HACD2	0.397	0.0339102
KIF21A	MAPK9	0.397	0.0339102
KIF21A	SPTLC1	0.397	0.0339102
KIF21A	PDXDC1	0.397	0.0339102
KIF21A	WRN	0.397	0.0339102
KIF21A	KLHL28	0.397	0.0339102
KIF21A	PRDX3	0.397	0.0339102
KIF21A	BAZ1A	0.397	0.0339102
KIF21A	CLOCK	0.398	0.0334623
KIF21A	KIAA0586	0.398	0.0334623
KIF21A	PHF6	0.398	0.0334623
KIF21A	TRIP12	0.398	0.0334623
KIF21A	PIKFYVE	0.398	0.0334623
KIF21A	RP11-38G5.4	0.398	0.0334623
KIF21A	CMIP	0.398	0.0334623
KIF21A	GOLGA5	0.398	0.0334623
KIF21A	CPEB2	0.398	0.0334623
KIF21A	SLC39A14	0.399	0.0330196
KIF21A	SLC25A15	0.399	0.0330196
KIF21A	2019-03-05	0.399	0.0330196
KIF21A	MIGA1	0.399	0.0330196
KIF21A	MED21	0.399	0.0330196
KIF21A	MAPK8	0.399	0.0330196
KIF21A	SLC17A3	0.399	0.0330196
KIF21A	EGFR	0.399	0.0330196
KIF21A	CTNND1	0.4	0.0325818
KIF21A	GAS2	0.4	0.0325818
KIF21A	LSM12P1	0.4	0.0325818
KIF21A	TSPAN12	0.4	0.0325818
KIF21A	DGKE	0.4	0.0325818
KIF21A	RPRD2	0.4	0.0325818
KIF21A	PANK3	0.4	0.0325818
KIF21A	AC000123.2	0.4	0.0325818
KIF21A	LYPLA1	0.401	0.0321491
KIF21A	TRIM33	0.401	0.0321491
KIF21A	DLD	0.401	0.0321491
KIF21A	TCEA1	0.401	0.0321491
KIF21A	PRMT9	0.401	0.0321491
KIF21A	ELF1	0.401	0.0321491
KIF21A	TC2N	0.401	0.0321491
KIF21A	TEX2	0.402	0.0317213
KIF21A	TSPAN13	0.402	0.0317213
KIF21A	MED13L	0.402	0.0317213
KIF21A	ATXN7L3B	0.402	0.0317213
KIF21A	PPFIA1	0.402	0.0317213
KIF21A	TM9SF2	0.402	0.0317213
KIF21A	EML5	0.402	0.0317213
KIF21A	VPS13C	0.402	0.0317213
KIF21A	THAP12P7	0.402	0.0317213
KIF21A	MCMDC2	0.403	0.0312983
KIF21A	ITGA6	0.403	0.0312983
KIF21A	MTMR6	0.403	0.0312983
KIF21A	ARMCX5-GPRASP2	0.403	0.0312983
KIF21A	COBL	0.403	0.0312983
KIF21A	AARS	0.403	0.0312983
KIF21A	NLGN1	0.403	0.0312983
KIF21A	AGFG1	0.403	0.0312983
KIF21A	FITM2	0.403	0.0312983
KIF21A	JMJD1C	0.404	0.0308803
KIF21A	CARMIL1	0.404	0.0308803
KIF21A	PTPRK	0.404	0.0308803
KIF21A	MBP	0.404	0.0308803
KIF21A	HNF1A	0.404	0.0308803
KIF21A	DEK	0.404	0.0308803
KIF21A	CHD6	0.404	0.0308803
KIF21A	STIM2	0.404	0.0308803
KIF21A	SMG1	0.404	0.0308803
KIF21A	FBXO3	0.404	0.0308803
KIF21A	HNRNPCP3	0.404	0.0308803
KIF21A	APPBP2	0.405	0.030467
KIF21A	AEN	0.405	0.030467
KIF21A	GFM2	0.405	0.030467
KIF21A	CTD-2337A12.1	0.405	0.030467
KIF21A	RP4-545K15.5	0.405	0.030467
KIF21A	TMX1	0.405	0.030467
KIF21A	KIDINS220	0.405	0.030467
KIF21A	MANEA	0.405	0.030467
KIF21A	FAM120B	0.405	0.030467
KIF21A	C5orf22	0.405	0.030467
KIF21A	EP300	0.405	0.030467
KIF21A	TFCP2	0.405	0.030467
KIF21A	RASEF	0.406	0.0300585
KIF21A	KIF20B	0.406	0.0300585
KIF21A	MOB1B	0.406	0.0300585
KIF21A	SCAMP1	0.406	0.0300585
KIF21A	YWHAZP5	0.406	0.0300585
KIF21A	RBM18	0.406	0.0300585
KIF21A	PRKAR1A	0.406	0.0300585
KIF21A	MIOS	0.406	0.0300585
KIF21A	AQR	0.406	0.0300585
KIF21A	ATAD1	0.406	0.0300585
KIF21A	FBXO11	0.407	0.0296547
KIF21A	SPATS2	0.407	0.0296547
KIF21A	NEDD1	0.407	0.0296547
KIF21A	CSNK2A3	0.407	0.0296547
KIF21A	EYS	0.407	0.0296547
KIF21A	VKORC1L1	0.408	0.0292556
KIF21A	TPD52	0.408	0.0292556
KIF21A	SRXN1	0.408	0.0292556
KIF21A	GC	0.408	0.0292556
KIF21A	HNF4G	0.408	0.0292556
KIF21A	USP9X	0.409	0.0288611
KIF21A	ADNP2	0.409	0.0288611
KIF21A	CDC40	0.409	0.0288611
KIF21A	XPO7	0.409	0.0288611
KIF21A	KIAA2026	0.409	0.0288611
KIF21A	TOMM70	0.409	0.0288611
KIF21A	CSNK1G1	0.409	0.0288611
KIF21A	TMEM5	0.409	0.0288611
KIF21A	CAB39	0.409	0.0288611
KIF21A	SCAF8	0.41	0.0284711
KIF21A	ATG4A	0.41	0.0284711
KIF21A	AC061961.2	0.41	0.0284711
KIF21A	MIA3	0.41	0.0284711
KIF21A	ZNF81	0.41	0.0284711
KIF21A	ABCD3	0.41	0.0284711
KIF21A	COG1	0.41	0.0284711
KIF21A	NUS1	0.411	0.0280858
KIF21A	BAG5	0.411	0.0280858
KIF21A	PRPF4B	0.411	0.0280858
KIF21A	AHCTF1	0.411	0.0280858
KIF21A	TMEM209	0.411	0.0280858
KIF21A	UHMK1	0.411	0.0280858
KIF21A	USP32	0.411	0.0280858
KIF21A	PPIG	0.411	0.0280858
KIF21A	SACM1L	0.411	0.0280858
KIF21A	OPHN1	0.411	0.0280858
KIF21A	PLS1	0.411	0.0280858
KIF21A	KMT5B	0.411	0.0280858
KIF21A	WDR36	0.412	0.0277049
KIF21A	ARHGAP21	0.412	0.0277049
KIF21A	GRHL2	0.412	0.0277049
KIF21A	PUM2	0.412	0.0277049
KIF21A	KCNJ3	0.412	0.0277049
KIF21A	RWDD4P2	0.413	0.0273285
KIF21A	CNOT4	0.413	0.0273285
KIF21A	CRKL	0.413	0.0273285
KIF21A	MED14	0.413	0.0273285
KIF21A	GOLGB1	0.413	0.0273285
KIF21A	GPR180	0.413	0.0273285
KIF21A	TMPPE	0.413	0.0273285
KIF21A	ACBD3	0.413	0.0273285
KIF21A	RP11-701H24.3	0.413	0.0273285
KIF21A	AP3B1	0.413	0.0273285
KIF21A	ATXN1L	0.413	0.0273285
KIF21A	EEA1	0.414	0.0269566
KIF21A	NUDCD1	0.414	0.0269566
KIF21A	CNOT6	0.414	0.0269566
KIF21A	STT3B	0.414	0.0269566
KIF21A	SRGAP1	0.414	0.0269566
KIF21A	CPSF6	0.415	0.026589
KIF21A	ETF1	0.415	0.026589
KIF21A	RP11-312J18.5	0.415	0.026589
KIF21A	DNAJC10	0.415	0.026589
KIF21A	ALS2	0.415	0.026589
KIF21A	FICD	0.415	0.026589
KIF21A	SLC22A5	0.415	0.026589
KIF21A	BTBD7	0.415	0.026589
KIF21A	CDH1	0.416	0.0262257
KIF21A	MED1	0.416	0.0262257
KIF21A	GOLGA2P8	0.416	0.0262257
KIF21A	CACNA1D	0.416	0.0262257
KIF21A	BZW1P2	0.416	0.0262257
KIF21A	PPP1R15B	0.416	0.0262257
KIF21A	IREB2	0.416	0.0262257
KIF21A	KIAA0368	0.416	0.0262257
KIF21A	KIAA1109	0.416	0.0262257
KIF21A	ANK3	0.416	0.0262257
KIF21A	MPP7	0.416	0.0262257
KIF21A	GCOM1	0.416	0.0262257
KIF21A	DNAJB9	0.417	0.0258668
KIF21A	SOCS4	0.417	0.0258668
KIF21A	KIF1B	0.417	0.0258668
KIF21A	FBXW8	0.417	0.0258668
KIF21A	LYSMD3	0.417	0.0258668
KIF21A	PJA2	0.418	0.025512
KIF21A	GNAI1	0.418	0.025512
KIF21A	REST	0.418	0.025512
KIF21A	KIAA1211	0.418	0.025512
KIF21A	SRP54	0.418	0.025512
KIF21A	MCMBP	0.418	0.025512
KIF21A	SUCLG2P2	0.419	0.0251616
KIF21A	GALNT7	0.419	0.0251616
KIF21A	PHLPP1	0.419	0.0251616
KIF21A	PRR14L	0.419	0.0251616
KIF21A	VTA1	0.419	0.0251616
KIF21A	SMARCC2	0.419	0.0251616
KIF21A	FAM46A	0.419	0.0251616
KIF21A	SLC30A6	0.419	0.0251616
KIF21A	RSPRY1	0.419	0.0251616
KIF21A	TMEM38B	0.42	0.0248152
KIF21A	ATG2B	0.42	0.0248152
KIF21A	AEBP2	0.42	0.0248152
KIF21A	NSF	0.42	0.0248152
KIF21A	SPAST	0.42	0.0248152
KIF21A	CIPC	0.42	0.0248152
KIF21A	AFTPH	0.42	0.0248152
KIF21A	SDE2	0.42	0.0248152
KIF21A	USF3	0.42	0.0248152
KIF21A	DSG2	0.42	0.0248152
KIF21A	TNFRSF11A	0.421	0.0244731
KIF21A	COG6	0.421	0.0244731
KIF21A	ZSCAN12	0.421	0.0244731
KIF21A	PTP4A1	0.421	0.0244731
KIF21A	TXNDC16	0.421	0.0244731
KIF21A	PLEKHB2	0.421	0.0244731
KIF21A	UMAD1	0.422	0.024135
KIF21A	STRAP	0.422	0.024135
KIF21A	HDHD2	0.422	0.024135
KIF21A	C2orf69	0.422	0.024135
KIF21A	FUBP1	0.422	0.024135
KIF21A	UBR2	0.422	0.024135
KIF21A	PIK3R4	0.422	0.024135
KIF21A	METTL15P1	0.422	0.024135
KIF21A	FAM83B	0.422	0.024135
KIF21A	SPOPL	0.422	0.024135
KIF21A	GNL3L	0.423	0.023801
KIF21A	UEVLD	0.423	0.023801
KIF21A	ZNF41	0.423	0.023801
KIF21A	RBBP5	0.423	0.023801
KIF21A	PPP1R9A	0.423	0.023801
KIF21A	TAB3	0.423	0.023801
KIF21A	PRPF8	0.423	0.023801
KIF21A	MSI2	0.423	0.023801
KIF21A	APPL1	0.423	0.023801
KIF21A	TMED10	0.424	0.023471
KIF21A	DDX23	0.424	0.023471
KIF21A	TCAF1	0.424	0.023471
KIF21A	N4BP2	0.424	0.023471
KIF21A	CTD-3099C6.9	0.424	0.023471
KIF21A	NUP153	0.424	0.023471
KIF21A	MMGT1	0.424	0.023471
KIF21A	QSER1	0.424	0.023471
KIF21A	YES1	0.424	0.023471
KIF21A	KMT2D	0.425	0.0231449
KIF21A	SCFD1	0.425	0.0231449
KIF21A	UBE4A	0.425	0.0231449
KIF21A	USP47	0.425	0.0231449
KIF21A	MCTP2	0.425	0.0231449
KIF21A	EXD2	0.425	0.0231449
KIF21A	PARD3	0.425	0.0231449
KIF21A	SPIRE1	0.425	0.0231449
KIF21A	JPH1	0.425	0.0231449
KIF21A	PHF8	0.425	0.0231449
KIF21A	ZNF609	0.425	0.0231449
KIF21A	NOMO2	0.425	0.0231449
KIF21A	ATP7A	0.425	0.0231449
KIF21A	TAF1	0.426	0.0228229
KIF21A	FRS2	0.426	0.0228229
KIF21A	CPT1A	0.426	0.0228229
KIF21A	LRRC37A16P	0.426	0.0228229
KIF21A	ERAP1	0.426	0.0228229
KIF21A	SNRK	0.426	0.0228229
KIF21A	NUP98	0.426	0.0228229
KIF21A	ANKIB1	0.426	0.0228229
KIF21A	NDFIP1	0.426	0.0228229
KIF21A	INIP	0.426	0.0228229
KIF21A	BTBD3	0.427	0.0225047
KIF21A	PCDHAC2	0.427	0.0225047
KIF21A	PRKAR2A	0.427	0.0225047
KIF21A	AHCYL1	0.427	0.0225047
KIF21A	CCNK	0.427	0.0225047
KIF21A	ZBTB11	0.427	0.0225047
KIF21A	SGMS2	0.427	0.0225047
KIF21A	ZRANB1	0.427	0.0225047
KIF21A	CBX5	0.428	0.0221903
KIF21A	MINPP1	0.428	0.0221903
KIF21A	HERC3	0.428	0.0221903
KIF21A	EFR3A	0.428	0.0221903
KIF21A	RP11-730G20.2	0.428	0.0221903
KIF21A	ATF6	0.429	0.0218798
KIF21A	UBE2W	0.429	0.0218798
KIF21A	PANK1	0.429	0.0218798
KIF21A	WDFY3	0.429	0.0218798
KIF21A	IMPAD1	0.429	0.0218798
KIF21A	PCLO	0.429	0.0218798
KIF21A	ZNF507	0.429	0.0218798
KIF21A	GTF2A1	0.429	0.0218798
KIF21A	MFSD9	0.429	0.0218798
KIF21A	SLC30A5	0.429	0.0218798
KIF21A	BRWD3	0.43	0.0215731
KIF21A	ETFDH	0.43	0.0215731
KIF21A	FAM91A1	0.43	0.0215731
KIF21A	TLE1P1	0.43	0.0215731
KIF21A	TERF1	0.43	0.0215731
KIF21A	TTC33	0.43	0.0215731
KIF21A	TAOK1	0.43	0.0215731
KIF21A	HNRNPR	0.431	0.0212702
KIF21A	GPD2	0.431	0.0212702
KIF21A	CDK12	0.431	0.0212702
KIF21A	NDFIP2	0.431	0.0212702
KIF21A	FAM133B	0.431	0.0212702
KIF21A	PUM1	0.431	0.0212702
KIF21A	DHX29	0.431	0.0212702
KIF21A	PRPF40A	0.431	0.0212702
KIF21A	SPRED2	0.432	0.0209709
KIF21A	AFF1	0.432	0.0209709
KIF21A	BPTF	0.432	0.0209709
KIF21A	TGOLN2	0.432	0.0209709
KIF21A	IPO8P1	0.432	0.0209709
KIF21A	MIER3	0.432	0.0209709
KIF21A	NCR3LG1	0.432	0.0209709
KIF21A	MPHOSPH9	0.432	0.0209709
KIF21A	DNAJC3	0.432	0.0209709
KIF21A	PLA2G12A	0.432	0.0209709
KIF21A	WDR7	0.433	0.0206754
KIF21A	GMCL1	0.433	0.0206754
KIF21A	NAA25	0.433	0.0206754
KIF21A	TRIQK	0.433	0.0206754
KIF21A	SUDS3P1	0.433	0.0206754
KIF21A	FAM208B	0.433	0.0206754
KIF21A	ANKRD52	0.433	0.0206754
KIF21A	CUL5	0.433	0.0206754
KIF21A	TSPYL1	0.433	0.0206754
KIF21A	TMEM106B	0.433	0.0206754
KIF21A	TWF1P1	0.433	0.0206754
KIF21A	MIA2	0.433	0.0206754
KIF21A	SEC24D	0.433	0.0206754
KIF21A	BHLHB9	0.433	0.0206754
KIF21A	ZNF252P	0.433	0.0206754
KIF21A	M6PR	0.433	0.0206754
KIF21A	ESRP1	0.434	0.0203834
KIF21A	TCEA1P2	0.434	0.0203834
KIF21A	ZNF322	0.434	0.0203834
KIF21A	PDHX	0.434	0.0203834
KIF21A	MAPK1	0.434	0.0203834
KIF21A	DCAF1	0.435	0.0200951
KIF21A	TBC1D8B	0.435	0.0200951
KIF21A	TLK1	0.435	0.0200951
KIF21A	ACSL3	0.435	0.0200951
KIF21A	PBRM1	0.435	0.0200951
KIF21A	NAA35	0.436	0.0198103
KIF21A	RFWD3	0.436	0.0198103
KIF21A	HIPK2	0.436	0.0198103
KIF21A	TMEM33	0.436	0.0198103
KIF21A	APAF1	0.436	0.0198103
KIF21A	PRKDC	0.436	0.0198103
KIF21A	FAN1	0.436	0.0198103
KIF21A	SETD2	0.436	0.0198103
KIF21A	TMTC2	0.436	0.0198103
KIF21A	SPTY2D1	0.436	0.0198103
KIF21A	NAF1	0.436	0.0198103
KIF21A	PKP2	0.436	0.0198103
KIF21A	GMFB	0.437	0.0195291
KIF21A	ATP2B1	0.437	0.0195291
KIF21A	NUP58	0.437	0.0195291
KIF21A	HEATR5B	0.437	0.0195291
KIF21A	TMED2	0.437	0.0195291
KIF21A	UBL3	0.437	0.0195291
KIF21A	STAG1	0.437	0.0195291
KIF21A	STRN3	0.437	0.0195291
KIF21A	MTRR	0.437	0.0195291
KIF21A	TROVE2	0.438	0.0192513
KIF21A	EDEM3	0.438	0.0192513
KIF21A	SGPP1	0.438	0.0192513
KIF21A	G2E3	0.438	0.0192513
KIF21A	SUZ12	0.439	0.0189771
KIF21A	USP30	0.439	0.0189771
KIF21A	SEC62	0.439	0.0189771
KIF21A	PTPRJ	0.439	0.0189771
KIF21A	TMEM181	0.439	0.0189771
KIF21A	ATP6V1A	0.439	0.0189771
KIF21A	MUT	0.439	0.0189771
KIF21A	PRRC1	0.439	0.0189771
KIF21A	PTBP3	0.44	0.0187062
KIF21A	COG5	0.44	0.0187062
KIF21A	CCDC117	0.44	0.0187062
KIF21A	SHOC2	0.44	0.0187062
KIF21A	ACOX1	0.441	0.0184387
KIF21A	STRN	0.441	0.0184387
KIF21A	USP7	0.441	0.0184387
KIF21A	TJP2	0.441	0.0184387
KIF21A	SYNJ1	0.441	0.0184387
KIF21A	RP11-407N17.3	0.441	0.0184387
KIF21A	ZBTB41	0.441	0.0184387
KIF21A	CAPRIN1	0.442	0.0181746
KIF21A	PLEKHM3	0.442	0.0181746
KIF21A	NCOA1	0.442	0.0181746
KIF21A	LNX1	0.442	0.0181746
KIF21A	PCM1	0.442	0.0181746
KIF21A	RAPH1	0.442	0.0181746
KIF21A	TMF1	0.442	0.0181746
KIF21A	AMD1	0.443	0.0179138
KIF21A	TCAF1P1	0.443	0.0179138
KIF21A	AP5M1	0.443	0.0179138
KIF21A	TVP23B	0.443	0.0179138
KIF21A	RAB10	0.443	0.0179138
KIF21A	CMTR2	0.443	0.0179138
KIF21A	SLTM	0.443	0.0179138
KIF21A	SOS2	0.443	0.0179138
KIF21A	ARL1	0.444	0.0176563
KIF21A	CHD8	0.444	0.0176563
KIF21A	GTF2IP7	0.444	0.0176563
KIF21A	SLC11A2	0.444	0.0176563
KIF21A	GALNT3	0.444	0.0176563
KIF21A	NF1	0.444	0.0176563
KIF21A	UTP14C	0.445	0.017402
KIF21A	GSPT1	0.445	0.017402
KIF21A	WDR44	0.445	0.017402
KIF21A	ACADSB	0.445	0.017402
KIF21A	SEC63	0.445	0.017402
KIF21A	SCAPER	0.445	0.017402
KIF21A	YWHAZP2	0.445	0.017402
KIF21A	CHM	0.446	0.017151
KIF21A	TMED7	0.446	0.017151
KIF21A	GPAT3	0.446	0.017151
KIF21A	RP11-141M1.3	0.446	0.017151
KIF21A	NUP160	0.446	0.017151
KIF21A	EIF4G2	0.446	0.017151
KIF21A	SNX4	0.447	0.0169031
KIF21A	KIAA0895	0.447	0.0169031
KIF21A	RALGAPA1P1	0.447	0.0169031
KIF21A	KIAA1324	0.447	0.0169031
KIF21A	TBK1	0.447	0.0169031
KIF21A	TAX1BP1	0.447	0.0169031
KIF21A	MED23	0.448	0.0166584
KIF21A	EPB41L5	0.448	0.0166584
KIF21A	CEBPZ	0.448	0.0166584
KIF21A	COPB1	0.448	0.0166584
KIF21A	HSPA4	0.448	0.0166584
KIF21A	NRIP1	0.448	0.0166584
KIF21A	POLR1B	0.448	0.0166584
KIF21A	SLC25A46	0.448	0.0166584
KIF21A	XK	0.449	0.0164168
KIF21A	CKAP5	0.449	0.0164168
KIF21A	FAM104A	0.449	0.0164168
KIF21A	A1CF	0.449	0.0164168
KIF21A	ERCC6L2	0.449	0.0164168
KIF21A	UBR5	0.449	0.0164168
KIF21A	SLC10A7	0.449	0.0164168
KIF21A	COPB2	0.449	0.0164168
KIF21A	MYO5B	0.45	0.0161783
KIF21A	PTAR1	0.45	0.0161783
KIF21A	CLTC	0.45	0.0161783
KIF21A	SLC35F5	0.45	0.0161783
KIF21A	LIN54	0.45	0.0161783
KIF21A	SGMS1	0.451	0.0159428
KIF21A	HMG20A	0.451	0.0159428
KIF21A	RAB14	0.451	0.0159428
KIF21A	RP11-598P20.3	0.451	0.0159428
KIF21A	EPRS	0.451	0.0159428
KIF21A	PRRC2C	0.452	0.0157104
KIF21A	SUDS3	0.452	0.0157104
KIF21A	COG3	0.452	0.0157104
KIF21A	ASCC3	0.452	0.0157104
KIF21A	CCDC112	0.453	0.0154809
KIF21A	FKTN	0.453	0.0154809
KIF21A	NOP9	0.453	0.0154809
KIF21A	EXOC6	0.453	0.0154809
KIF21A	TM9SF3	0.453	0.0154809
KIF21A	DENND4A	0.453	0.0154809
KIF21A	METTL15	0.454	0.0152544
KIF21A	MTHFD2	0.454	0.0152544
KIF21A	TXNRD1	0.454	0.0152544
KIF21A	ITFG1	0.454	0.0152544
KIF21A	SYNCRIP	0.454	0.0152544
KIF21A	LMBRD2	0.454	0.0152544
KIF21A	EIF4B	0.454	0.0152544
KIF21A	UPRT	0.454	0.0152544
KIF21A	PPP2R1B	0.455	0.0150308
KIF21A	SRPK1	0.455	0.0150308
KIF21A	TOP1	0.455	0.0150308
KIF21A	PGGT1B	0.455	0.0150308
KIF21A	CD2AP	0.455	0.0150308
KIF21A	NRCAM	0.455	0.0150308
KIF21A	MARVELD2	0.456	0.0148101
KIF21A	NSD1	0.456	0.0148101
KIF21A	ZNF24	0.456	0.0148101
KIF21A	MAPK6	0.456	0.0148101
KIF21A	CLIP1	0.456	0.0148101
KIF21A	FBXL4	0.456	0.0148101
KIF21A	SRP72	0.456	0.0148101
KIF21A	RAD50	0.457	0.0145923
KIF21A	CPNE3	0.457	0.0145923
KIF21A	PDZD8	0.457	0.0145923
KIF21A	MFSD6	0.457	0.0145923
KIF21A	PPID	0.458	0.0143773
KIF21A	RAD21	0.458	0.0143773
KIF21A	CANX	0.458	0.0143773
KIF21A	TMPO	0.458	0.0143773
KIF21A	TSTD2	0.458	0.0143773
KIF21A	DST	0.458	0.0143773
KIF21A	NCOA2	0.458	0.0143773
KIF21A	NLK	0.458	0.0143773
KIF21A	ZFYVE9	0.459	0.0141651
KIF21A	CHD9	0.459	0.0141651
KIF21A	CCAR1	0.459	0.0141651
KIF21A	GUF1	0.459	0.0141651
KIF21A	RCHY1	0.459	0.0141651
KIF21A	RABL3	0.459	0.0141651
KIF21A	MAN2A1	0.459	0.0141651
KIF21A	LONRF3	0.459	0.0141651
KIF21A	VPS54	0.46	0.0139556
KIF21A	ALG10	0.46	0.0139556
KIF21A	RIF1	0.46	0.0139556
KIF21A	RAB3GAP1	0.46	0.0139556
KIF21A	USP12	0.46	0.0139556
KIF21A	OPA1	0.46	0.0139556
KIF21A	EPS8	0.46	0.0139556
KIF21A	GTF3C4	0.461	0.013749
KIF21A	ZNF462	0.461	0.013749
KIF21A	ATP13A3	0.461	0.013749
KIF21A	RNF111	0.461	0.013749
KIF21A	RNF6	0.461	0.013749
KIF21A	FAM122A	0.461	0.013749
KIF21A	FBXL17	0.462	0.013545
KIF21A	MFAP3	0.462	0.013545
KIF21A	LGR4	0.462	0.013545
KIF21A	NUS1P1	0.462	0.013545
KIF21A	ATRN	0.462	0.013545
KIF21A	SMAP1	0.463	0.0133437
KIF21A	DPP8	0.463	0.0133437
KIF21A	EXOC5	0.463	0.0133437
KIF21A	ANAPC1	0.463	0.0133437
KIF21A	LPCAT3	0.463	0.0133437
KIF21A	MARS	0.463	0.0133437
KIF21A	NHLRC2	0.463	0.0133437
KIF21A	ACLY	0.464	0.013145
KIF21A	USP34	0.464	0.013145
KIF21A	PHF3	0.464	0.013145
KIF21A	MEGF9	0.464	0.013145
KIF21A	ARHGAP12	0.464	0.013145
KIF21A	SAR1B	0.464	0.013145
KIF21A	IPO8	0.464	0.013145
KIF21A	RFFL	0.465	0.012949
KIF21A	EAF1	0.465	0.012949
KIF21A	TRAPPC10	0.465	0.012949
KIF21A	NNT	0.465	0.012949
KIF21A	PLCB1	0.465	0.012949
KIF21A	SMC2	0.465	0.012949
KIF21A	SOCS6	0.465	0.012949
KIF21A	TSR1	0.465	0.012949
KIF21A	SLC31A1	0.465	0.012949
KIF21A	EIF5	0.465	0.012949
KIF21A	MBNL3	0.465	0.012949
KIF21A	LATS1	0.466	0.0127555
KIF21A	LCOR	0.466	0.0127555
KIF21A	CSNK1G3	0.466	0.0127555
KIF21A	DIRAS2	0.466	0.0127555
KIF21A	PNPO	0.466	0.0127555
KIF21A	EGLN1	0.466	0.0127555
KIF21A	YLPM1	0.466	0.0127555
KIF21A	ARMCX3	0.467	0.0125646
KIF21A	MRPL19	0.467	0.0125646
KIF21A	TTC37	0.467	0.0125646
KIF21A	CCNC	0.467	0.0125646
KIF21A	G3BP1	0.468	0.0123763
KIF21A	GFM1	0.468	0.0123763
KIF21A	NEMF	0.469	0.0121904
KIF21A	SRFBP1	0.469	0.0121904
KIF21A	STAM2	0.469	0.0121904
KIF21A	TARS	0.469	0.0121904
KIF21A	HYOU1	0.469	0.0121904
KIF21A	NBN	0.469	0.0121904
KIF21A	ZC3H15	0.469	0.0121904
KIF21A	L2HGDH	0.47	0.0120071
KIF21A	EIF4E	0.47	0.0120071
KIF21A	TRAPPC11	0.47	0.0120071
KIF21A	FAM160A1	0.471	0.0118261
KIF21A	RIC8B	0.471	0.0118261
KIF21A	GTF2I	0.471	0.0118261
KIF21A	ZBTB33	0.471	0.0118261
KIF21A	CRK	0.472	0.0116476
KIF21A	PIGN	0.472	0.0116476
KIF21A	CEP350	0.472	0.0116476
KIF21A	HEATR5A	0.472	0.0116476
KIF21A	TRIM44	0.472	0.0116476
KIF21A	BDP1	0.472	0.0116476
KIF21A	BCL2L13	0.472	0.0116476
KIF21A	RSF1	0.473	0.0114715
KIF21A	SLAIN2	0.473	0.0114715
KIF21A	ATP5B	0.473	0.0114715
KIF21A	RALGAPA2	0.473	0.0114715
KIF21A	BBX	0.473	0.0114715
KIF21A	ZNF800	0.474	0.0112978
KIF21A	RAP1GAP2	0.474	0.0112978
KIF21A	AZIN1	0.474	0.0112978
KIF21A	TMEM56	0.474	0.0112978
KIF21A	PDS5A	0.474	0.0112978
KIF21A	UBQLN1	0.474	0.0112978
KIF21A	CDC73	0.474	0.0112978
KIF21A	RNF41	0.475	0.0111264
KIF21A	UBR1	0.475	0.0111264
KIF21A	AMMECR1	0.475	0.0111264
KIF21A	WASL	0.475	0.0111264
KIF21A	ANKRD18EP	0.475	0.0111264
KIF21A	OTUD4	0.476	0.0109573
KIF21A	FGD4	0.476	0.0109573
KIF21A	NAA15	0.476	0.0109573
KIF21A	ARCN1	0.476	0.0109573
KIF21A	PDP2	0.476	0.0109573
KIF21A	NUP205	0.476	0.0109573
KIF21A	RBM12	0.476	0.0109573
KIF21A	XRN2	0.476	0.0109573
KIF21A	SLC7A1	0.476	0.0109573
KIF21A	ATP2A2	0.476	0.0109573
KIF21A	EIF2AK3	0.476	0.0109573
KIF21A	SYNJ2BP	0.477	0.0107905
KIF21A	ZNF148	0.478	0.010626
KIF21A	PARM1	0.478	0.010626
KIF21A	PHKB	0.478	0.010626
KIF21A	VPS4B	0.478	0.010626
KIF21A	USP16	0.478	0.010626
KIF21A	MTDH	0.478	0.010626
KIF21A	CDC14B	0.478	0.010626
KIF21A	UHRF1BP1	0.478	0.010626
KIF21A	CTR9	0.479	0.0104637
KIF21A	TNKS2	0.479	0.0104637
KIF21A	GNPNAT1	0.48	0.0103036
KIF21A	RPRD1A	0.48	0.0103036
KIF21A	EHF	0.48	0.0103036
KIF21A	PUS7L	0.48	0.0103036
KIF21A	NCOA6	0.481	0.0101457
KIF21A	TAF2	0.481	0.0101457
KIF21A	RNF169	0.481	0.0101457
KIF21A	HNRNPK	0.481	0.0101457
KIF21A	UTP20	0.481	0.0101457
KIF21A	PIK3C2A	0.481	0.0101457
KIF21A	SDAD1	0.481	0.0101457
KIF21A	PAPD5	0.482	0.00998992
KIF21A	NCBP1	0.482	0.00998992
KIF21A	ARHGAP18	0.482	0.00998992
KIF21A	GCC2	0.482	0.00998992
KIF21A	RFK	0.482	0.00998992
KIF21A	LRRC8B	0.483	0.00983631
KIF21A	CPEB3	0.483	0.00983631
KIF21A	HSPA9	0.484	0.0096848
KIF21A	RDH11	0.484	0.0096848
KIF21A	UGGT1	0.484	0.0096848
KIF21A	UBE2G1	0.484	0.0096848
KIF21A	SBNO1	0.485	0.00953538
KIF21A	APC	0.485	0.00953538
KIF21A	SRPK2	0.485	0.00953538
KIF21A	FRK	0.486	0.00938801
KIF21A	YME1L1	0.486	0.00938801
KIF21A	UFL1	0.486	0.00938801
KIF21A	MTFR1	0.486	0.00938801
KIF21A	KLHL11	0.486	0.00938801
KIF21A	FAM179B	0.486	0.00938801
KIF21A	UBE3C	0.487	0.00924268
KIF21A	DNAJC22	0.487	0.00924268
KIF21A	DENND4C	0.487	0.00924268
KIF21A	ASXL2	0.487	0.00924268
KIF21A	ANKEF1	0.487	0.00924268
KIF21A	PPP2R5E	0.487	0.00924268
KIF21A	XPR1	0.487	0.00924268
KIF21A	HELZ	0.487	0.00924268
KIF21A	RP11-296E7.1	0.488	0.00909936
KIF21A	KDM3B	0.488	0.00909936
KIF21A	RAB3GAP2	0.488	0.00909936
KIF21A	RP11-298J20.4	0.489	0.00895803
KIF21A	SEC24B	0.489	0.00895803
KIF21A	KRR1	0.49	0.00881866
KIF21A	SPTBN1	0.49	0.00881866
KIF21A	HUWE1	0.49	0.00881866
KIF21A	NIPBL	0.491	0.00868123
KIF21A	ROCK2	0.491	0.00868123
KIF21A	DHX15	0.491	0.00868123
KIF21A	SHPRH	0.491	0.00868123
KIF21A	ZFR	0.491	0.00868123
KIF21A	STXBP5	0.491	0.00868123
KIF21A	ANO6	0.491	0.00868123
KIF21A	DOPEY1	0.491	0.00868123
KIF21A	C12orf66	0.492	0.00854572
KIF21A	IDE	0.492	0.00854572
KIF21A	AFDN	0.492	0.00854572
KIF21A	IPPK	0.493	0.00841211
KIF21A	RAB3IP	0.493	0.00841211
KIF21A	CDC5L	0.493	0.00841211
KIF21A	ZBED6	0.493	0.00841211
KIF21A	SMC5	0.494	0.00828036
KIF21A	SLC39A9	0.494	0.00828036
KIF21A	BAZ2A	0.495	0.00815047
KIF21A	MAP7	0.495	0.00815047
KIF21A	BMPR1APS1	0.495	0.00815047
KIF21A	ABCE1	0.495	0.00815047
KIF21A	GFPT1	0.495	0.00815047
KIF21A	FAM169A	0.495	0.00815047
KIF21A	NBEAL1	0.495	0.00815047
KIF21A	RBM27	0.496	0.0080224
KIF21A	NDUFS1	0.496	0.0080224
KIF21A	USP8	0.496	0.0080224
KIF21A	ALG10B	0.496	0.0080224
KIF21A	KTN1	0.496	0.0080224
KIF21A	PLEKHA1	0.497	0.00789614
KIF21A	PIK3CB	0.497	0.00789614
KIF21A	CAPN7	0.497	0.00789614
KIF21A	NCKAP1	0.497	0.00789614
KIF21A	RAB3B	0.498	0.00777166
KIF21A	AKAP9	0.498	0.00777166
KIF21A	POLR3B	0.5	0.00752796
KIF21A	MON2	0.5	0.00752796
KIF21A	GXYLT1	0.5	0.00752796
KIF21A	DMXL1	0.5	0.00752796
KIF21A	LARP1	0.5	0.00752796
KIF21A	ARHGAP5	0.5	0.00752796
KIF21A	LMBR1	0.501	0.0074087
KIF21A	CPEB4	0.501	0.0074087
KIF21A	KMT2C	0.501	0.0074087
KIF21A	CUL3	0.502	0.00729113
KIF21A	MAGT1	0.502	0.00729113
KIF21A	SHTN1	0.502	0.00729113
KIF21A	ANO5	0.503	0.00717525
KIF21A	TMBIM6	0.503	0.00717525
KIF21A	MED13	0.503	0.00717525
KIF21A	KAT6B	0.503	0.00717525
KIF21A	POM121	0.503	0.00717525
KIF21A	ATRX	0.504	0.00706102
KIF21A	ESF1	0.504	0.00706102
KIF21A	SLC38A1	0.504	0.00706102
KIF21A	MTM1	0.505	0.00694842
KIF21A	PTPN3	0.505	0.00694842
KIF21A	CPSF2	0.505	0.00694842
KIF21A	STAG2	0.505	0.00694842
KIF21A	CHCHD3P3	0.506	0.00683744
KIF21A	DCTN4	0.506	0.00683744
KIF21A	LRP6	0.506	0.00683744
KIF21A	ARHGEF12	0.506	0.00683744
KIF21A	TBC1D30	0.506	0.00683744
KIF21A	SKIV2L2	0.507	0.00672806
KIF21A	SEC23IP	0.507	0.00672806
KIF21A	ABHD17B	0.507	0.00672806
KIF21A	TMEM131	0.507	0.00672806
KIF21A	INTS7	0.507	0.00672806
KIF21A	LONP2	0.508	0.00662025
KIF21A	API5	0.508	0.00662025
KIF21A	MKLN1	0.508	0.00662025
KIF21A	LTN1	0.509	0.00651399
KIF21A	BAZ2B	0.509	0.00651399
KIF21A	XPOT	0.509	0.00651399
KIF21A	SENP1	0.51	0.00640928
KIF21A	WAPL	0.511	0.00630608
KIF21A	ERLIN1	0.511	0.00630608
KIF21A	FRYL	0.511	0.00630608
KIF21A	TMEM30B	0.512	0.00620438
KIF21A	SMAD5	0.512	0.00620438
KIF21A	NFXL1	0.512	0.00620438
KIF21A	PDE12	0.512	0.00620438
KIF21A	RP11-968O1.5	0.513	0.00610415
KIF21A	NIPA2	0.513	0.00610415
KIF21A	PREPL	0.515	0.00590807
KIF21A	CPD	0.515	0.00590807
KIF21A	ATP8B1	0.515	0.00590807
KIF21A	RP11-517B11.7	0.515	0.00590807
KIF21A	KIF2A	0.516	0.00581217
KIF21A	KAT6A	0.516	0.00581217
KIF21A	AFF4	0.516	0.00581217
KIF21A	ASH1L	0.516	0.00581217
KIF21A	BCOR	0.517	0.00571768
KIF21A	DCAF10	0.517	0.00571768
KIF21A	SMARCA5	0.518	0.00562458
KIF21A	DYNC1LI2	0.519	0.00553285
KIF21A	ZNF770	0.52	0.00544247
KIF21A	RPAP3	0.521	0.00535342
KIF21A	HIPK1	0.521	0.00535342
KIF21A	FUBP3	0.522	0.00526569
KIF21A	SSX2IP	0.522	0.00526569
KIF21A	POMK	0.522	0.00526569
KIF21A	THOC2	0.522	0.00526569
KIF21A	WAC	0.523	0.00517926
KIF21A	DSP	0.524	0.00509412
KIF21A	ZC3H14	0.524	0.00509412
KIF21A	NEK4	0.525	0.00501024
KIF21A	DDX21	0.525	0.00501024
KIF21A	HSPA4L	0.526	0.00492762
KIF21A	SON	0.526	0.00492762
KIF21A	RBM47	0.526	0.00492762
KIF21A	ITCH	0.527	0.00484623
KIF21A	RAPGEF2	0.527	0.00484623
KIF21A	PRDM10	0.527	0.00484623
KIF21A	OSBP	0.527	0.00484623
KIF21A	RALGAPA1	0.528	0.00476605
KIF21A	TFAM	0.528	0.00476605
KIF21A	SEC24A	0.528	0.00476605
KIF21A	PCGF5	0.528	0.00476605
KIF21A	FBXW11	0.528	0.00476605
KIF21A	YWHAZP4	0.528	0.00476605
KIF21A	UBR3	0.529	0.00468708
KIF21A	RP4-785G19.2	0.529	0.00468708
KIF21A	RAD23B	0.529	0.00468708
KIF21A	PURA	0.53	0.0046093
KIF21A	IARS	0.531	0.00453269
KIF21A	PHKA1	0.531	0.00453269
KIF21A	BAZ1B	0.531	0.00453269
KIF21A	GPHN	0.531	0.00453269
KIF21A	DCLRE1A	0.532	0.00445723
KIF21A	TRIP11	0.533	0.00438291
KIF21A	EHHADH	0.533	0.00438291
KIF21A	RALGAPB	0.533	0.00438291
KIF21A	UBE3A	0.533	0.00438291
KIF21A	DHX9	0.534	0.00430972
KIF21A	UBXN4	0.535	0.00423763
KIF21A	YIPF6	0.535	0.00423763
KIF21A	TNPO1	0.535	0.00423763
KIF21A	SMC3	0.536	0.00416665
KIF21A	MYO10	0.537	0.00409674
KIF21A	GRSF1	0.538	0.0040279
KIF21A	CSNK1A1	0.538	0.0040279
KIF21A	ATF1	0.539	0.00396011
KIF21A	ZNF664	0.539	0.00396011
KIF21A	RPS6KA3	0.539	0.00396011
KIF21A	SUCO	0.539	0.00396011
KIF21A	NARS	0.54	0.00389336
KIF21A	ISOC1	0.54	0.00389336
KIF21A	USP38	0.541	0.00382763
KIF21A	BIRC6	0.542	0.00376291
KIF21A	DTWD2	0.542	0.00376291
KIF21A	ARFGEF3	0.543	0.00369919
KIF21A	MPP5	0.543	0.00369919
KIF21A	SEC24C	0.544	0.00363645
KIF21A	CLCN3	0.545	0.00357468
KIF21A	STX17	0.546	0.00351386
KIF21A	DNAJC14	0.546	0.00351386
KIF21A	BRPF3	0.546	0.00351386
KIF21A	YTHDF3	0.547	0.00345399
KIF21A	OCRL	0.548	0.00339505
KIF21A	USP37	0.548	0.00339505
KIF21A	ATE1	0.55	0.0032799
KIF21A	IDH3A	0.55	0.0032799
KIF21A	TMEM184C	0.55	0.0032799
KIF21A	GIGYF2	0.551	0.00322368
KIF21A	IPO7	0.552	0.00316833
KIF21A	PPM1A	0.553	0.00311385
KIF21A	ZHX1	0.554	0.00306022
KIF21A	CAND1	0.554	0.00306022
KIF21A	B3GALNT2	0.555	0.00300744
KIF21A	LARP1B	0.557	0.00290436
KIF21A	KLHDC10	0.557	0.00290436
KIF21A	CARNMT1	0.558	0.00285404
KIF21A	SLC30A9	0.558	0.00285404
KIF21A	FAM199X	0.559	0.00280451
KIF21A	KIF16B	0.559	0.00280451
KIF21A	ARFGEF2	0.561	0.00270781
KIF21A	USO1	0.562	0.00266061
KIF21A	APOOL	0.563	0.00261416
KIF21A	LNX2	0.563	0.00261416
KIF21A	CCNT1	0.564	0.00256846
KIF21A	TRUB1	0.564	0.00256846
KIF21A	HOOK1	0.564	0.00256846
KIF21A	FNDC3A	0.564	0.00256846
KIF21A	SNX13	0.568	0.00239286
KIF21A	PTPN11	0.569	0.00235071
KIF21A	ZFP91	0.572	0.00222831
KIF21A	SCYL2	0.573	0.00218883
KIF21A	PPP4R3B	0.575	0.00211178
KIF21A	CS	0.575	0.00211178
KIF21A	RANBP2	0.577	0.00203722
KIF21A	HECTD1	0.578	0.00200086
KIF21A	ARFGEF1	0.579	0.00196509
KIF21A	XIAP	0.58	0.00192991
KIF21A	CTCF	0.58	0.00192991
KIF21A	SLC2A13	0.58	0.00192991
KIF21A	ANKRD17	0.582	0.00186128
KIF21A	SEC23B	0.583	0.00182781
KIF21A	AP1G1	0.583	0.00182781
KIF21A	PAPOLA	0.586	0.00173069
KIF21A	G3BP2	0.586	0.00173069
KIF21A	KIAA1958	0.591	0.00157932
KIF21A	CNOT1	0.592	0.00155055
KIF21A	ARID2	0.594	0.00149445
KIF21A	AP3M1	0.596	0.00144022
KIF21A	NECAP1	0.598	0.00138782
KIF21A	DIP2B	0.599	0.00136228
KIF21A	GSTCD	0.599	0.00136228
KIF21A	IBTK	0.601	0.0013125
KIF21A	CCDC186	0.606	0.0011953
KIF21A	KIF5B	0.614	0.00102772
KIF21A	SELENOI	0.615	0.00100837
KIF21A	DDX46	0.618	0.000952339
KIF21A	TWF1	0.619	0.000934312
KIF21A	KIF3B	0.62	0.000916602
KIF21A	NAA30	0.623	0.00086532
KIF21A	CHUK	0.625	0.000832625
KIF21A	LEMD3	0.627	0.000801079
KIF21A	SCAF11	0.63	0.000755833
KIF21A	GOLGA4	0.633	0.00071297
KIF21A	LRBA	0.645	0.000563119
KIF21A	EIF3A	0.65	0.000509807
KIF21A	LARP4	0.709	0.0001498
KIF21A	KIF21A	1	8.83231e-08
