# Supplementary material for: Prognostic value of Kinesin‐4 family genes mRNA expression in early‐stage pancreatic ductal adenocarcinoma patients after pancreaticoduodenectomy
Source: Cancer Med. 2019 Sep 6;8(15):6487–502. doi: 10.1002/cam4.2524 (PMC6826000; doi:10.1002/cam4.2524)
Supplement: Supplementary file 6 [file CAM4-8-6487-s006.xlsx]

## Sheet: Table S2
Table S3. Gene Ontology terms of KIF21A co-expression genes.
Category	Term	Count	%	P Value	Genes
GOTERM_BP_DIRECT	GO:0006888~ER to Golgi vesicle-mediated transport	41	0.01696	1.03e-11	ARFGAP3, DYNC1LI2, SEC24B, SEC24A, VAPB, LMAN1, CUL3, COPB2, MIA2, TMED7, MIA3, GBF1, TMED2, ANK3, COPB1, STX17, SEC22B, TMED10, SEC24C, DYNC1H1, SAR1B, SEC24D, SEC23IP, NSF, DCTN4, GAS6, COG3, HYOU1, COG5, COG6, ARCN1, USO1, SPTBN1, RANGRF, GOSR1, TRAPPC1, SEC23B, SPAST, TRAPPC3, COG1, GOLGB1
GOTERM_BP_DIRECT	GO:0015031~protein transport	65	0.0268877	5.56e-09	CHMP3, VPS54, RP2, HOOK1, TBC1D17, GBF1, DNAJC14, KIAA1033, VPS4B, NECAP1, AP5M1, WASH2P, RAB21, SCAMP1, RAMP2, RINT1, RAB4B, CEP41, RAB3IL1, STXBP1, KTN1, CORO7, SPIRE1, STXBP5, ATG4A, ITGB1BP1, ARCN1, RAB14, RAB3B, SDAD1, AP1M1, AFTPH, NUP160, AHCTF1, SNX4, CCDC91, LMAN1, ARFGEF2, ARFGEF1, MTM1, TMED7, MIA3, UEVLD, SEC16A, SNX21, SEC22B, APBA2, EXOC6, DOPEY1, EXOC5, MYO5B, PIK3R2, PRAF2, VTA1, …
GOTERM_BP_DIRECT	GO:0006886~intracellular protein transport	45	0.0186146	2.17e-08	RAB3GAP2, ARFGAP3, AP1M1, SEC24B, SEC24A, AP1G1, AP2S1, STAM2, CLTC, COPB2, TMED2, TBC1D12, AP3M1, COPB1, TBC1D14, STX17, CHM, TMED10, TLK1, APPBP2, SEC24C, SAR1B, TBC1D30, TNPO1, SEC24D, SEC23IP, NSF, AP3B1, XPOT, RAMP2, STX4, VPS41, IPO8, STX1B, COG3, MYRIP, SGSM1, IPO7, ARCN1, USO1, TGFBRAP1, XPO7, SNX13, SEC23B, TBC1D8B
GOTERM_BP_DIRECT	GO:0007030~Golgi organization	20	0.00827315	1.78e-06	CSNK1A1, ARL1, LMAN1, ARFGEF1, COG3, BAG5, ARHGAP21, FBXW8, GBF1, TMED2, UBXN2B, STX17, USO1, ATP8B1, TMED10, GOLGA5, SEC23IP, TRIP11, COG1, GOLGB1
GOTERM_BP_DIRECT	GO:0048208~COPII vesicle coating	18	0.00744583	1.81e-06	SEC24B, SEC24A, LMAN1, CUL3, SCFD1, TMED2, SEC16A, USO1, TMED10, SEC22B, SAR1B, SEC24C, TRAPPC1, SEC24D, SEC23IP, TRAPPC3, NSF, TRAPPC10
GOTERM_BP_DIRECT	GO:0016032~viral process	44	0.0182009	3.75e-05	USP7, ZMYND11, NUP98, AP1M1, NUP160, UBE3A, BTRC, CCNT1, POLA1, SYNCRIP, CBX5, TOP1, WAPL, ANKRD17, CUL5, MAP3K5, POM121, HNRNPK, GBF1, COPB1, ZYX, RANBP2, TNPO1, NUP58, DLG1, ABCE1, TAF1, MAGI3, NUP153, KAT2B, SLC25A5, CREB1, SPEN, DCAF1, LMBRD1, RAD50, SRPK1, NCKAP1, MAPK1, PDZD8, EIF4E, EP300, IPO7, NUP205
GOTERM_BP_DIRECT	GO:0030001~metal ion transport	6	0.00248194	4.62e-05	ATP7A, ATOX1, NDFIP1, NDFIP2, CCS, ARMC1
GOTERM_BP_DIRECT	GO:0006661~phosphatidylinositol biosynthetic process	15	0.00620486	8.38e-05	IMPA1, PIK3C2A, PIK3CB, SYNJ1, PI4KA, OCRL, SACM1L, MTM1, MTMR14, ARF3, PIKFYVE, MTMR6, PIK3R4, PIP4K2C, PIK3R2
GOTERM_BP_DIRECT	GO:0070830~bicellular tight junction assembly	11	0.00455023	8.43e-05	ARL2, RAMP2, PARD3, MTDH, MARVELD2, MPP5, STRN, MPP7, GRHL2, DLG1, APC
GOTERM_BP_DIRECT	GO:0006511~ubiquitin-dependent protein catabolic process	30	0.0124097	0.00011	USP7, USP30, USP8, UBE3A, BTRC, USP9X, UBE2G1, RFFL, RLIM, CUL3, ARIH1, CUL5, USP12, USP38, USP37, ITCH, USP34, USP16, USP32, UBE4A, USP1, UBR3, RNF6, UBR5, USP47, UCHL5, FBXL4, USP25, USP42, FBXO11
GOTERM_BP_DIRECT	GO:0006974~cellular response to DNA damage stimulus	32	0.013237	0.000227	XIAP, FAAP20, ATF2, ZBTB38, BOD1L1, SETX, MCM9, NIPBL, RNF169, WAC, TLK1, USP16, TRIP12, APC, TAF1, CCNK, RBBP5, SHPRH, TAOK1, INIP, TAOK3, SMC5, WRN, ATMIN, RAD50, MAPK1, TIMELESS, BAZ1B, UBR5, NCOA6, USP47, NEK4
GOTERM_BP_DIRECT	GO:0016569~covalent chromatin modification	21	0.0086868	0.000305	ZMYND11, AEBP2, EMSY, RSF1, HMG20A, DEK, CTCF, HLTF, ARID2, ATRX, CHD9, CHD8, BPTF, SMARCC1, SMARCC2, TDG, SMARCA5, BABAM1, PBRM1, TLK1, CHD6
GOTERM_BP_DIRECT	GO:0006895~Golgi to endosome transport	8	0.00330926	0.000319	TGOLN2, GBF1, VPS13C, RAB14, CORO7, KIF16B, DOPEY1, MON2
GOTERM_BP_DIRECT	GO:0006890~retrograde vesicle-mediated transport, Golgi to ER	17	0.00703217	0.000387	KIF3B, ARFGAP3, RINT1, COG3, COPB2, TMED7, SCFD1, GBF1, TMED2, COPB1, ATP9A, ARF3, ARCN1, TMED10, SEC22B, NSF, KIF2A
GOTERM_BP_DIRECT	GO:0016192~vesicle-mediated transport	25	0.0103414	0.000477	SEC24B, STX4, ARFGAP3, AP1M1, AP1G1, AP2S1, VPS41, SPIRE1, CLTC, STX1B, COPB2, TRAPPC11, AP3M1, STXBP5, COPB1, RAB14, SEC22B, CPNE3, RAB10, SAR1B, GOLGA4, NSF, SEC23B, MYO5B, AP3B1
GOTERM_BP_DIRECT	GO:0016925~protein sumoylation	21	0.0086868	0.000488	NUP98, NUP153, NUP160, SMC5, WRN, SMC3, SENP6, PHC3, TOP1, RAD21, POM121, HNRNPK, SENP1, NUP205, TDG, PIAS1, RANBP2, TOP2B, STAG2, NUP58, STAG1
GOTERM_BP_DIRECT	GO:0042787~protein ubiquitination involved in ubiquitin-dependent protein catabolic process	25	0.0103414	0.000526	UBE3C, RFFL, LNX1, CUL3, ARIH1, KLHL8, CUL5, BTBD1, KLHL28, BTBD3, ANKIB1, ITCH, RCHY1, NEDD4L, TRIP12, HECTD1, ANAPC1, TAF1, HERC3, HUWE1, UBR5, KLHL15, KLHL11, SPOPL, RNF111
GOTERM_BP_DIRECT	GO:0006891~intra-Golgi vesicle-mediated transport	9	0.00372292	0.000649	COG3, COPB2, COG5, COG6, COPB1, GOSR1, TRAPPC10, NSF, COG1
GOTERM_BP_DIRECT	GO:0006048~UDP-N-acetylglucosamine biosynthetic process	6	0.00248194	0.000785	PGM3, RENBP, AMDHD2, GNPNAT1, GFPT1, NAGK
GOTERM_BP_DIRECT	GO:0006281~DNA repair	33	0.0136507	0.000912	NBN, ERCC6L2, CDC14B, POLA1, RRM2B, DMAP1, BOD1L1, FAN1, ERCC4, TRIP12, INO80B, POLK, EMSY, BRCC3, SHPRH, TFPT, PDS5A, TAOK1, INIP, TAOK3, GTF2H3, SMG1, WRN, CDC5L, RAD50, SMC3, ATRX, RFWD3, UBR5, NCOA6, TDG, UCHL5, UBE2W
GOTERM_BP_DIRECT	GO:0034976~response to endoplasmic reticulum stress	15	0.00620486	0.00137956	TMX1, MBTPS2, TMX4, DNAJC10, PDIA6, UBQLN1, UFL1, HYOU1, MAP3K5, ATP2A2, TMEM33, COL4A3BP, PPP2CB, EIF2AK3, PIK3R2
GOTERM_BP_DIRECT	GO:0000398~mRNA splicing, via spliceosome	31	0.0128234	0.00146482	NCBP1, FIP1L1, PRPF4B, SYNCRIP, SKIV2L2, SART3, DGCR14, DDX46, HNRNPK, DDX23, RAVER2, PRPF8, CDC40, NUDT21, ISY1, DHX15, ZRSR2, SNRNP70, PRPF40A, CCAR1, DHX9, PRPF31, RBM41, SPEN, CDC5L, U2AF1L4, HNRNPR, PPIE, PAPOLA, AQR, CPSF2
GOTERM_BP_DIRECT	GO:0007067~mitotic nuclear division	33	0.0136507	0.00221864	USP9X, CLTC, CD2AP, LATS1, RAD21, USP37, PBRM1, USP16, STAG2, STAG1, TERF1, CSNK1A1, ANAPC1, YEATS4, CCNK, BRCC3, CKAP5, SMC5, BIRC6, PAPD5, SMC3, DCLRE1A, NEDD1, TIMELESS, MCMBP, BABAM1, KIF20B, CLIP1, HAUS7, HAUS8, MIS18BP1, WASL, NEK4
GOTERM_BP_DIRECT	GO:0045070~positive regulation of viral genome replication	8	0.00330926	0.00260667	SRPK2, PPIE, HACD3, VAPB, PPID, SRPK1, STAU1, LARP1
GOTERM_BP_DIRECT	GO:0043087~regulation of GTPase activity	13	0.00537755	0.00325601	RAB3GAP2, STMN3, RAB3GAP1, NF1, IQGAP2, OCRL, IQGAP1, GAPVD1, SBF2, SYDE1, ITGB1BP1, CRK, FGD4
GOTERM_BP_DIRECT	GO:0016573~histone acetylation	9	0.00372292	0.00330104	TAF1, HNF1A, NCOA2, MBD3, KAT6B, GTF3C4, CLOCK, ATF2, KAT6A
GOTERM_BP_DIRECT	GO:2000780~negative regulation of double-strand break repair	4	0.00165463	0.00388659	UBR5, RNF169, TRIP12, TWIST1
GOTERM_BP_DIRECT	GO:1903874~ferrous iron transmembrane transport	4	0.00165463	0.00388659	SLC11A2, SLC39A14, MMGT1, SLC25A28
GOTERM_BP_DIRECT	GO:0006825~copper ion transport	6	0.00248194	0.00394625	ATP7A, SLC11A2, MMGT1, ATOX1, SLC31A1, SCO1
GOTERM_BP_DIRECT	GO:0045893~positive regulation of transcription, DNA-templated	57	0.0235785	0.00417366	ELF1, RSF1, HNF1A, BTRC, NAA15, SPI1, CTCF, REST, LGR4, ZXDA, FUBP3, SOX18, USP16, PLCB1, RHOG, MED14, MED13, TOX3, NRIP1, MAPK1, NCOA1, BPTF, RFC1, NCOA4, NCOA6, HIPK2, SMARCA5, TGFB1I1, PIAS1, NEK4, NSD1, CLOCK, MED1, PPM1A, TFEB, EHF, CDH1, ZBTB17, TFAM, CHD8, LYL1, MAP3K2, WAC, NFATC3, FBXW11, YEATS4, CREB1, SMAD5, ATMIN, RNF6, SMARCC1, SMARCC2, LRP6, KAT6B, PHF8, KAT6A, RNF111
GOTERM_BP_DIRECT	GO:0098609~cell-cell adhesion	34	0.0140643	0.00478996	USP8, SHTN1, VAPB, EIF5, ARHGAP18, CAPZB, IQGAP1, LARP1, PDXDC1, BZW1, HNRNPK, SLK, CNN2, CCS, AFDN, COBLL1, TWF1, ZC3H15, TWF2, KIF5B, CKAP5, PI4KA, KTN1, MPP7, EIF4G2, GAPVD1, CRKL, DHX29, USO1, SPTBN1, TMPO, RAB10, TJP2, GIGYF2
GOTERM_BP_DIRECT	GO:0045454~cell redox homeostasis	14	0.0057912	0.00500937	TMX1, TMX4, NCF4, DNAJC10, PDIA6, EGLN2, NHLRC2, PRDX3, GPX1, NNT, TXNDC16, KRIT1, DLD, TXNRD1
GOTERM_BP_DIRECT	GO:0030433~ER-associated ubiquitin-dependent protein catabolic process	12	0.00496389	0.00501843	STT3B, DNAJB9, UBE4A, KIAA0368, DNAJC10, ERLIN2, ERLIN1, RNF175, EDEM3, UBE2J2, UBQLN1, UBXN4
GOTERM_BP_DIRECT	GO:0006338~chromatin remodeling	15	0.00620486	0.00512869	KAT2B, RSF1, HNF1A, DEK, DMAP1, ATRX, TOP1, BAZ1A, BPTF, SMARCC1, SMARCC2, SMARCA5, PBRM1, BAZ2A, INO80B
GOTERM_BP_DIRECT	GO:0043547~positive regulation of GTPase activity	61	0.0252331	0.00532826	ALS2, RAB3GAP2, RP2, RAB3GAP1, ARHGAP18, RAB3IP, IQGAP1, ARHGAP12, ARHGAP21, TBC1D17, SMAP1, ARHGAP5, GBF1, RAPGEF5, AFDN, DENND5B, RAPGEF2, PLCB1, FRS2, EGFR, ARHGEF1, RAB3IL1, ARHGEF12, RIC8B, ARHGAP26, FARP2, GAPVD1, ARFGEF3, STXBP5, SBF2, OPHN1, RANGRF, TRAPPC1, SNX13, SRGAP1, RIN3, ARFGAP3, HACD3, AGFG1, SIPA1, MYO9B, AKAP9, ARFGEF2, OCRL, ARFGEF1, RGS10, SOS2, CHM, RAP1GAP2, FGD4, PIK3R2, L…
GOTERM_BP_DIRECT	GO:0042147~retrograde transport, endosome to Golgi	13	0.00537755	0.00538853	ARL1, VPS54, ARFRP1, CLTC, GCC2, SPAG9, TBC1D17, GBF1, FAM109B, PIKFYVE, GOSR1, WASH2P, ANKFY1
GOTERM_BP_DIRECT	GO:0006468~protein phosphorylation	51	0.0210965	0.0056498	PRPF4B, PHKB, CCNT1, FAM20C, FER, LATS1, CSNK2A3, MAP3K6, MAP3K5, COL4A3BP, TLK1, CHUK, MATK, PRKCA, SRPK2, CCNK, ROCK2, PHKG2, CCNC, SRPK1, HCST, MAP4K3, MAPK1, MAPK6, HIPK1, SCYL2, HIPK2, MAPK9, MAPK8, NEK4, EIF2AK3, FRK, POMK, PHKA1, SNRK, MAP3K2, PIK3R4, CSNK1A1, TAF1, TAOK1, CREB1, NLK, TAOK3, SMAD5, BIRC6, GAS6, GMFB, RPS6KA3, GMFG, GSK3B, CPNE3
GOTERM_BP_DIRECT	GO:0051056~regulation of small GTPase mediated signal transduction	20	0.00827315	0.00602744	RALGAPB, SIPA1, ARHGAP18, MYO9B, ARHGEF12, OCRL, ARHGAP26, ARHGAP12, RALGAPA2, RALGAPA1, ARHGAP5, SYDE1, SOS2, OPHN1, RAP1GAP2, ARAP2, RHOG, SRGAP1, PIK3R2, FGD4
GOTERM_BP_DIRECT	GO:0097193~intrinsic apoptotic signaling pathway	8	0.00330926	0.00618004	PPM1F, CUL3, NBN, CUL5, SGPP1, CYCS, HIPK2, APAF1
GOTERM_BP_DIRECT	GO:0051301~cell division	41	0.01696	0.00627705	GNAI2, GNAI1, USP9X, CCNT1, CDC73, CLTC, CD2AP, LATS1, WAPL, RAD21, CDC40, USP37, USP16, STAG2, STAG1, PRPF40A, TERF1, KIF2A, CSNK1A1, ANAPC1, CCNK, BRCC3, PDS5A, CKAP5, SMC5, BIRC6, PAPD5, SMC2, SMC3, SMC4, DCLRE1A, NEDD1, TIMELESS, MCMBP, KIF20B, BABAM1, HAUS7, HAUS8, MIS18BP1, WASL, NEK4
GOTERM_BP_DIRECT	GO:0048511~rhythmic process	11	0.00455023	0.00679658	DHX9, CIPC, KAT2B, ROCK2, BTRC, NLGN1, MAPK9, PRKDC, MAPK8, FBXW11, TWIST1
GOTERM_BP_DIRECT	GO:0051292~nuclear pore complex assembly	5	0.00206829	0.00707786	NUP153, NUP98, TMEM33, NUP205, AHCTF1
GOTERM_BP_DIRECT	GO:0098911~regulation of ventricular cardiac muscle cell action potential	5	0.00206829	0.00707786	DSG2, PKP2, DSC2, DSP, DLG1
GOTERM_BP_DIRECT	GO:2000114~regulation of establishment of cell polarity	6	0.00248194	0.00715884	SHTN1, ROCK2, KRIT1, KIF20B, ARFGEF1, RNF41
GOTERM_BP_DIRECT	GO:0017196~N-terminal peptidyl-methionine acetylation	4	0.00165463	0.00733501	NAA30, NAA60, NAA15, NAA25
GOTERM_BP_DIRECT	GO:0086073~bundle of His cell-Purkinje myocyte adhesion involved in cell communication	4	0.00165463	0.00733501	DSG2, PKP2, DSC2, DSP
GOTERM_BP_DIRECT	GO:0043085~positive regulation of catalytic activity	14	0.0057912	0.00773205	STX4, NCF4, AZIN1, LTC4S, AZIN2, ATP7A, GMFB, MIA2, B3GAT3, RFC1, GMFG, DCP1A, HSPB2, GTF3C4
GOTERM_BP_DIRECT	GO:0016055~Wnt signaling pathway	25	0.0103414	0.00788625	ZBTB33, NKD2, XIAP, BTRC, PPM1A, STRN, CTNND1, CDC73, CXXC4, TCF7L1, CUL3, USP34, FBXW11, APC, CSNK1A1, CSNK1G1, CTR9, TNKS2, INVS, GSK3B, LRP6, ZRANB1, TGFB1I1, CSNK1G3, DST
GOTERM_BP_DIRECT	GO:0006406~mRNA export from nucleus	16	0.00661852	0.00830992	NCBP1, FIP1L1, NUP98, NUP153, UPF2, AGFG1, NUP160, SMG1, POM121, EIF4E, NUP205, CDC40, RANBP2, THOC2, CPSF2, NUP58
GOTERM_BP_DIRECT	GO:0006409~tRNA export from nucleus	8	0.00330926	0.00894833	XPOT, NUP153, NUP98, POM121, NUP160, NUP205, RANBP2, NUP58
GOTERM_BP_DIRECT	GO:0019886~antigen processing and presentation of exogenous peptide antigen via MHC class II	15	0.00620486	0.00933441	KIF3B, AP1M1, SEC24B, DYNC1LI2, SEC24A, AP1G1, AP2S1, CLTC, CANX, DCTN4, SAR1B, DYNC1H1, SEC24C, SEC24D, KIF2A
GOTERM_BP_DIRECT	GO:0022604~regulation of cell morphogenesis	7	0.0028956	0.00956884	PDZD8, LARP4, ZMYM6, FITM2, ZRANB1, WTIP, CAPZB
GOTERM_BP_DIRECT	GO:0007062~sister chromatid cohesion	16	0.00661852	0.0108384	NUP98, PDS5A, NUP160, CKAP5, TAOK1, SMC5, AHCTF1, SMC3, WAPL, RAD21, MCMBP, CLIP1, RANBP2, STAG2, KIF2A, STAG1
GOTERM_BP_DIRECT	GO:0030521~androgen receptor signaling pathway	9	0.00372292	0.0108416	NCOA1, UBE3A, NCOA4, MED14, TGFB1I1, PIAS1, MED13, NRIP1, MED1
GOTERM_BP_DIRECT	GO:0017157~regulation of exocytosis	7	0.0028956	0.0116575	RAB3B, STX4, STXBP5, STX1B, PCLO, NSF, RAB21
GOTERM_BP_DIRECT	GO:0008089~anterograde axonal transport	7	0.0028956	0.0116575	SPG7, KIF3B, KIF1B, AP3M1, SPAST, RAB21, AP3B1
GOTERM_BP_DIRECT	GO:0006892~post-Golgi vesicle-mediated transport	6	0.00248194	0.0118499	SCAMP1, STX4, SCFD1, GBF1, RP2, EXOC5
GOTERM_BP_DIRECT	GO:0016601~Rac protein signal transduction	6	0.00248194	0.0118499	ALS2, EPS8, HACD3, RHOG, NCKAP1, FARP2
GOTERM_BP_DIRECT	GO:0000209~protein polyubiquitination	24	0.00992777	0.0123856	TAF1, SHPRH, UBE4A, BTRC, UBR2, UBE2J2, UBE3C, RLIM, HLTF, TNKS2, CUL3, ARIH1, RNF166, HUWE1, UBR5, RC3H2, FBXL4, ANKIB1, NEDD4L, FBXO3, FBXW11, TRIP12, RNF41, RNF111
GOTERM_BP_DIRECT	GO:0006622~protein targeting to lysosome	5	0.00206829	0.0135701	AP3M1, NCOA4, SCARB2, GCC2, AP3B1
GOTERM_BP_DIRECT	GO:0043001~Golgi to plasma membrane protein transport	7	0.0028956	0.0140477	ANK3, ARFRP1, SPTBN1, RAB10, GOLGA4, NSF, GCC2
GOTERM_BP_DIRECT	GO:0008380~RNA splicing	22	0.00910046	0.0144163	SRPK2, NCBP1, PRPF4B, SYNCRIP, SRPK1, SON, PPIG, SCAF11, DDX23, PRPF8, CDC40, ESRP1, CDK12, DHX15, PTBP3, LSM10, MBNL3, ZRSR2, SNRNP70, THOC2, SCAF8, KIAA1429
GOTERM_BP_DIRECT	GO:0006470~protein dephosphorylation	18	0.00744583	0.0145291	PHLPP1, PPP4R3B, PTPRK, PPP2R3B, PDP2, PTPN3, CDC14B, BTRC, CYCS, PPM1A, MTM1, PPM1D, PPM1H, PPP2CB, PPM1M, MTMR6, FBXW11, DLG1
GOTERM_BP_DIRECT	GO:0097051~establishment of protein localization to endoplasmic reticulum membrane	3	0.00124097	0.0164095	RAB3GAP2, RAB3GAP1, RAB10
GOTERM_BP_DIRECT	GO:0071596~ubiquitin-dependent protein catabolic process via the N-end rule pathway	3	0.00124097	0.0164095	UBR3, UBR2, UBR1
GOTERM_BP_DIRECT	GO:0032508~DNA duplex unwinding	9	0.00372292	0.0164527	ATRX, DHX9, NBN, CHD8, ASCC3, G3BP1, WRN, RAD50, SETX
GOTERM_BP_DIRECT	GO:0006378~mRNA polyadenylation	7	0.0028956	0.0167591	PAPOLA, NUDT21, GRSF1, CPSF6, CDC73, AHCYL1, CPSF2
GOTERM_BP_DIRECT	GO:0016579~protein deubiquitination	15	0.00620486	0.0172398	USP7, USP30, OTUD5, USP8, USP9X, USP1, JOSD2, UCHL5, USP38, USP12, USP37, USP34, USP25, USP42, USP32
GOTERM_BP_DIRECT	GO:0007064~mitotic sister chromatid cohesion	5	0.00206829	0.0178764	WAPL, RAD21, NIPBL, PDS5A, SMC3
GOTERM_BP_DIRECT	GO:0051016~barbed-end actin filament capping	5	0.00206829	0.0178764	TWF1, TWF2, EPS8, CAPZA2, CAPZB
GOTERM_BP_DIRECT	GO:0006623~protein targeting to vacuole	4	0.00165463	0.0183014	VPS13C, VPS13D, VPS41, PIK3R4
GOTERM_BP_DIRECT	GO:0072659~protein localization to plasma membrane	11	0.00455023	0.0196172	PLEKHF1, RAMP2, ANK3, LRP6, DENND4C, STXBP1, CDH1, MAP7, RAPGEF2, RAB10, DLG1
GOTERM_BP_DIRECT	GO:0043161~proteasome-mediated ubiquitin-dependent protein catabolic process	25	0.0103414	0.0202539	RAD23B, BTRC, EDEM3, RFFL, RLIM, CD2AP, CUL3, BTBD1, UBXN2B, PPP2CB, BTBD3, NEDD4L, FBXW11, APC, UBXN1, ANAPC1, CSNK1A1, RNF6, GSK3B, KCTD17, UBE2W, KLHL11, SPOPL, CLOCK, RNF111
GOTERM_BP_DIRECT	GO:0000186~activation of MAPKK activity	9	0.00372292	0.0211986	EGFR, MAP3K6, MAP3K5, CRKL, GNAI2, MAP3K2, KIDINS220, CRK, FRS2
GOTERM_BP_DIRECT	GO:0060999~positive regulation of dendritic spine development	6	0.00248194	0.0222122	EIF4G2, PALM, PPP1R9A, MAPK6, CPEB3, NLGN1
GOTERM_BP_DIRECT	GO:0032435~negative regulation of proteasomal ubiquitin-dependent protein catabolic process	6	0.00248194	0.0222122	UBXN1, BAG5, MTM1, SENP1, SMARCC1, WAC
GOTERM_BP_DIRECT	GO:0031116~positive regulation of microtubule polymerization	5	0.00206829	0.0229419	ARL2, SLAIN2, CLIP1, FAM179B, TERF1
GOTERM_BP_DIRECT	GO:0002474~antigen processing and presentation of peptide antigen via MHC class I	7	0.0028956	0.0232176	SEC24B, SEC24A, ERAP1, SEC24C, SAR1B, SEC24D, CANX
GOTERM_BP_DIRECT	GO:0090004~positive regulation of establishment of protein localization to plasma membrane	7	0.0028956	0.0232176	STX4, NKD2, KIF5B, PLS1, RANGRF, RHOG, DLG1
GOTERM_BP_DIRECT	GO:1900034~regulation of cellular response to heat	12	0.00496389	0.0255233	BAG5, MAPK1, NUP153, NUP98, AKT1S1, POM121, EP300, NUP160, NUP205, GSK3B, RANBP2, NUP58
GOTERM_BP_DIRECT	GO:2000786~positive regulation of autophagosome assembly	4	0.00165463	0.025924	RAB3GAP2, RAB3GAP1, KIAA1324, PIP4K2C
GOTERM_BP_DIRECT	GO:0006302~double-strand break repair	11	0.00455023	0.0264128	NBN, RAD21, BRCC3, BAZ1B, BABAM1, SMARCA5, PRKDC, EXD2, WRN, RAD50, SETX
GOTERM_BP_DIRECT	GO:0043044~ATP-dependent chromatin remodeling	6	0.00248194	0.0266565	ACTB, CHD8, SMARCC1, SMARCC2, SMARCA5, MBD3
GOTERM_BP_DIRECT	GO:0070536~protein K63-linked deubiquitination	6	0.00248194	0.0266565	OTUD5, BRCC3, USP8, BABAM1, ZRANB1, USP25
GOTERM_BP_DIRECT	GO:0030148~sphingolipid biosynthetic process	9	0.00372292	0.0268392	SPTLC1, HACD3, SGMS2, VAPB, HACD2, SGPP1, COL4A3BP, CERS6, SGMS1
GOTERM_BP_DIRECT	GO:1900006~positive regulation of dendrite development	5	0.00206829	0.028794	COBL, TMEM106B, OPA1, CLIP1, IQGAP1
GOTERM_BP_DIRECT	GO:0017148~negative regulation of translation	10	0.00413657	0.029805	EIF4E, CPEB3, IREB2, EPRS, SYNCRIP, CNOT1, EIF2AK3, GIGYF2, CAPRIN1, PURA
GOTERM_BP_DIRECT	GO:0042752~regulation of circadian rhythm	9	0.00372292	0.0300172	TIMELESS, UBE3A, ROCK2, BTRC, CREB1, MAPK9, PRKDC, MAPK8, CRY1
GOTERM_BP_DIRECT	GO:0006397~mRNA processing	22	0.00910046	0.0306673	ZC3H14, PDE12, PAPD5, HNRNPR, SRPK1, SON, SCAF11, A1CF, PRPF8, NUDT21, ESRP1, CDK12, DHX15, CPSF6, PTBP3, LSM10, MBNL3, SNRNP70, RBM27, SCAF8, XRN2, KIAA1429
GOTERM_BP_DIRECT	GO:0007032~endosome organization	7	0.0028956	0.0311622	PLEKHF1, ALS2, HOOK1, USP8, FAM109B, KIAA1033, ARFGEF2
GOTERM_BP_DIRECT	GO:0045132~meiotic chromosome segregation	3	0.00124097	0.0311711	WAPL, SMC2, SMC4
GOTERM_BP_DIRECT	GO:0048205~COPI coating of Golgi vesicle	3	0.00124097	0.0311711	GBF1, TMED2, TMED10
GOTERM_BP_DIRECT	GO:0035973~aggrephagy	3	0.00124097	0.0311711	WDFY3, UBQLN1, ACBD5
GOTERM_BP_DIRECT	GO:0033353~S-adenosylmethionine cycle	3	0.00124097	0.0311711	AHCYL1, AHCYL2, MTRR
GOTERM_BP_DIRECT	GO:0035434~copper ion transmembrane transport	3	0.00124097	0.0311711	SLC11A2, ATOX1, SLC31A1
GOTERM_BP_DIRECT	GO:0071108~protein K48-linked deubiquitination	6	0.00248194	0.031629	OTUD4, OTUD5, USP8, USP37, USP25, USP34
GOTERM_BP_DIRECT	GO:0006457~protein folding	22	0.00910046	0.0323323	TMX1, GNAI2, GNAI1, TMX4, RP2, AARS, PDIA6, DNAJC21, LMAN1, CANX, CLPX, AIP, ATF6, BAG5, HSP90AB2P, P3H1, PPIE, PPIG, PPID, HSPA4L, RANBP2, HSPA9
GOTERM_BP_DIRECT	GO:0044255~cellular lipid metabolic process	8	0.00330926	0.0330755	GPD2, CHD9, NCOA1, NCOA2, FAM135A, EHHADH, NCOA6, MED1
GOTERM_BP_DIRECT	GO:0019827~stem cell population maintenance	9	0.00372292	0.0334442	EIF4E, NIPBL, RIF1, MED14, CDC73, MED21, ZNF358, SMC3, CTR9
GOTERM_BP_DIRECT	GO:0042989~sequestering of actin monomers	4	0.00165463	0.0349817	TWF1, TWF2, TMSB10, TMSB4X
GOTERM_BP_DIRECT	GO:0051639~actin filament network formation	4	0.00165463	0.0349817	COBLL1, COBL, CARMIL1, PLS1
GOTERM_BP_DIRECT	GO:0051297~centrosome organization	7	0.0028956	0.0357248	ARL2, CKAP5, CROCC, HAUS7, SSX2IP, HAUS8, PCM1
GOTERM_BP_DIRECT	GO:0010827~regulation of glucose transport	7	0.0028956	0.0357248	NUP153, NUP98, POM121, NUP160, NUP205, RANBP2, NUP58
GOTERM_BP_DIRECT	GO:0007010~cytoskeleton organization	20	0.00827315	0.0364441	ACTB, YEATS4, PALM, RP2, ZMYM6, SIPA1, WTIP, PCLO, CD2AP, CAPZB, BRWD3, PDZD8, LARP4, FITM2, SPTBN1, ZRANB1, CNN2, DST, PRPF40A, FGD4
GOTERM_BP_DIRECT	GO:0006469~negative regulation of protein kinase activity	14	0.0057912	0.0364684	PPM1F, GMFB, AKT1S1, BGN, PODNL1, GMFG, ITGB1BP1, TAOK3, NF1, PRKAR1A, PRKRIP1, LRP6, SOCS6, DNAJC3
GOTERM_BP_DIRECT	GO:0051090~regulation of sequence-specific DNA binding transcription factor activity	6	0.00248194	0.037144	USP7, MAPK1, MAPK9, MAPK8, MAPK11, ATF2
GOTERM_BP_DIRECT	GO:0035264~multicellular organism growth	12	0.00496389	0.0388172	ATRX, GPD2, CCM2, TMED2, RC3H2, APBA2, GRHL2, GIGYF2, RMI1, PLEKHA1, TNKS2, PTPN11
GOTERM_BP_DIRECT	GO:0031122~cytoplasmic microtubule organization	7	0.0028956	0.040695	SLK, STMN3, SLAIN2, VPS4B, PCM1, SPAST, ATAD1
GOTERM_BP_DIRECT	GO:0072661~protein targeting to plasma membrane	6	0.00248194	0.0432122	PALM, NKD2, TMED2, ANK3, SPTBN1, GAS6
GOTERM_BP_DIRECT	GO:0008543~fibroblast growth factor receptor signaling pathway	12	0.00496389	0.0452825	GALNT3, NCBP1, MAPK1, ESRP1, SPRED2, RAB14, SHOC2, KIF16B, FRS2, IQGAP1, SETX, PTPN11
GOTERM_BP_DIRECT	GO:0006091~generation of precursor metabolites and energy	9	0.00372292	0.0452888	ACOX1, COX7A1, PHKB, PHKG2, ATP5B, PHKA1, COX4I2, ASIP, SCO1
GOTERM_BP_DIRECT	GO:0033169~histone H3-K9 demethylation	4	0.00165463	0.0454456	PHF2, KDM3B, JMJD1C, PHF8
GOTERM_BP_DIRECT	GO:0034067~protein localization to Golgi apparatus	4	0.00165463	0.0454456	ARL1, GBF1, ARFRP1, GCC2
GOTERM_BP_DIRECT	GO:0035970~peptidyl-threonine dephosphorylation	4	0.00165463	0.0454456	PPM1F, DUSP4, PPM1D, PPM1A
GOTERM_BP_DIRECT	GO:0086091~regulation of heart rate by cardiac conduction	7	0.0028956	0.0460809	DSG2, PKP2, DSC2, DSP, AKAP9, CACNA1D, KCNJ3
GOTERM_BP_DIRECT	GO:0007077~mitotic nuclear envelope disassembly	8	0.00330926	0.0463789	PRKCA, NUP153, NUP98, POM121, NUP160, NUP205, RANBP2, NUP58
GOTERM_BP_DIRECT	GO:0006303~double-strand break repair via nonhomologous end joining	10	0.00413657	0.0474207	NBN, DCLRE1A, BRCC3, RIF1, POLA1, SMC5, BABAM1, HMG20A, PRKDC, RAD50
GOTERM_BP_DIRECT	GO:0045444~fat cell differentiation	11	0.00455023	0.0484777	GPX1, NIPBL, EP300, FAM120B, GSK3B, ALMS1, ERAP1, PIAS1, PLCB1, ATF2, MED1
GOTERM_BP_DIRECT	GO:0015893~drug transport	3	0.00124097	0.0493608	SLC17A3, SLC22A5, PDZK1
GOTERM_BP_DIRECT	GO:1904885~beta-catenin destruction complex assembly	3	0.00124097	0.0493608	CSNK1A1, GSK3B, APC
GOTERM_BP_DIRECT	GO:0006686~sphingomyelin biosynthetic process	3	0.00124097	0.0493608	SPTLC1, SGMS2, SGMS1
GOTERM_BP_DIRECT	GO:1903078~positive regulation of protein localization to plasma membrane	3	0.00124097	0.0493608	STX4, SPTBN1, TREM2
GOTERM_BP_DIRECT	GO:0035459~cargo loading into vesicle	3	0.00124097	0.0493608	MIA2, TMED2, TMED10
GOTERM_BP_DIRECT	GO:0007029~endoplasmic reticulum organization	6	0.00248194	0.0498405	VAPB, COL4A3BP, SEC16A, DOPEY1, LMAN1, EIF2AK3
GOTERM_CC_DIRECT	GO:0005654~nucleoplasm	323	0.133611	1.31e-18	TGOLN2, BBX, SYNCRIP, MED23, REST, SART3, ACBD5, CUL3, INTS7, COL4A3BP, MED26, AFDN, STAG2, CCAR1, STAG1, ANAPC1, IBTK, POLK, KRR1, OPA1, TFPT, MAGI1, STRN3, ZHX1, NAA25, UBR2, MED14, HNF4G, MED13, MAPK1, DCLRE1A, AQR, HUWE1, BAZ1B, PTRF, RFC1, CEP350, MAPK6, ASCC3, UBR5, DLD, MAPK9, FBXL4, MAPK8, YME1L1, PIAS1, ATXN1L, SCAF8, SUDS3, RAD23B, PALM, FIP1L1, PPP2R3B, GNAI2, TAF9B, AHCTF1, CCDC91, RF…
GOTERM_CC_DIRECT	GO:0005829~cytosol	364	0.150571	2.91e-17	TGOLN2, ALS2, DYNC1LI2, CHMP3, EHHADH, VPS54, REST, HOOK1, CUL3, MAP3K5, CUL5, GOT1, GBF1, BRPF3, VPS13C, HTRA1, HOMER3, COL4A3BP, BTBD3, VPS4B, ERAP1, AFDN, CAB39, RAPGEF2, STAG2, FTL, STAG1, ANAPC1, PIK3CB, ROCK2, NCF4, RINT1, AARS, VPS41, UBR2, UBR1, RIC8B, PCM1, DCTN4, GCC2, FARP2, SPAG9, MAPK1, PGM3, GAPVD1, HUWE1, PTRF, MAPK6, RGCC, RAB14, MAPK9, FBXL4, MAPK8, SRP72, TRAPPC1, TRAPPC3, GC, G…
GOTERM_CC_DIRECT	GO:0016020~membrane	263	0.108792	2.53e-16	ALS2, DYNC1LI2, B3GALT6, DNAJB14, NAA15, SYNCRIP, STRN, LEMD3, LUZP1, SGMS1, ACBD5, ATP2B1, CUL3, ACBD3, GBF1, AGPS, ERAP1, RAPGEF2, STAG2, FTL, IBTK, PTPRK, KRR1, MAGI3, OPA1, KIF5B, NCF4, AARS, VPS41, MED14, MED13, PCM1, PCLO, LPCAT3, GCC2, TMEM131, VEGFB, AQR, GAPVD1, NNT, CEP350, HUWE1, ASCC3, UBR5, TGFBRAP1, YME1L1, EIF2AK3, GIGYF2, SUCO, PALM, KIAA1109, CLCN3, GNAI2, CYP51A1, PTH1R, CCDC91,…
GOTERM_CC_DIRECT	GO:0005794~Golgi apparatus	113	0.0467433	2.31e-09	GNPTG, TGOLN2, IMPAD1, SGMS2, VAPB, AP1G1, VPS54, RP2, RAB3GAP1, FAM20C, KIAA1324, SLC35A3, CUL3, ACBD3, GBF1, UBXN2B, ANK3, COL4A3BP, CD46, TBC1D14, SAR1B, FNDC3A, STMN3, STRN3, NAA25, CORO7, GCC2, TRAPPC11, MAPK1, SGSM1, ASCC3, SCYL2, USO1, RAB14, RAB10, TRAPPC3, CLCN3, AFTPH, ARFGAP3, ARFRP1, LRBA, CCDC91, PRRC1, LMAN1, ARFGEF1, PDXDC1, FBXW8, GORASP2, MANEA, TMED10, SLC30A5, SLC30A6, FGD4, FK…
GOTERM_CC_DIRECT	GO:0000139~Golgi membrane	85	0.0351609	4.03e-09	GNPTG, SEC24B, OSBP, SEC24A, B3GALT6, VAPB, AP1G1, GNPNAT1, SGMS1, SLC35A3, TMF1, CUL3, ARHGAP21, ACBD3, COPB2, GBF1, CHST12, COPB1, B3GALNT2, CHST14, GXYLT1, GOLGA5, SEC24C, FNDC3A, SEC24D, GOLGA4, NSF, EGFR, PARM1, CORO7, RNF175, SACM1L, TNKS2, PJA2, MAN2A1, ARCN1, USO1, RAB14, RAB10, TRAPPC1, TRAPPC3, SEC23B, TRAPPC10, GALNT3, CLCN3, AP1M1, ARFGAP3, MMGT1, GALNT7, RFFL, LMAN1, ARFGEF2, ARFGEF1…
GOTERM_CC_DIRECT	GO:0005737~cytoplasm	480	0.198556	4.68e-09	NAF1, MCRIP1, CROCC, EHHADH, RP2, NAA15, CMTR2, STRN, SART3, BHLHB9, PLS1, VPS4B, IBTK, KRR1, OPA1, MAGI1, KIF5B, TFPT, NAA25, EXD2, DCAF1, PCM1, DCDC1, SPAG9, MAPK1, NAPEPLD, PTRF, MAPK6, ASCC3, PPP2R5E, CMIP, EIF2AK3, TRAPPC3, RAD23B, HSPBAP1, MOB2, GNAI2, GNAI1, PTH1R, NTAN1, GSTCD, ARFGEF1, NAA35, PDSS2, ARIH1, NAA30, SPATS2, RCHY1, SEC23IP, PRPF40A, ZC3H14, DHX9, ZC3H15, TAOK1, TAOK3, GAS6, …
GOTERM_CC_DIRECT	GO:0005730~nucleolus	106	0.0438477	1.47e-07	CD2AP, SETX, CBX5, ESF1, TOP1, G2E3, AGPS, DDX23, DDX21, STAG2, KRR1, TFPT, PIK3CB, DCAF1, HNRNPR, SUZ12, DCLRE1A, RFC1, TIMELESS, PRKRIP1, USO1, SMARCA5, ATXN1L, SRP72, XRN2, FBXO11, TMX1, SDAD1, MOB2, ARFGEF1, EIF3A, SLC30A5, ZC3H14, UTP23, TAF1, DHX9, SRP54, ZC3H15, TSR1, THUMPD3, WRN, NEDD1, MYO10, DNAJB9, PHF2, PPID, SPTBN1, UTP20, PHF8, UTP14C, KAT6A, PHF6, ACOX1, NBN, ZBTB33, OSBP, CDC14B,…
GOTERM_CC_DIRECT	GO:0005802~trans-Golgi network	30	0.0124097	1.64e-07	TGOLN2, KIAA0368, VPS54, ARFRP1, KIAA1324, CDH1, OCRL, ARFGEF2, AZIN2, ARFGEF1, SLC11A2, GBF1, FAM109B, DOPEY1, GOLGA4, RAB21, SCAMP1, ARL1, STX4, YIPF6, BIRC6, CORO7, M6PR, GCC2, ATP7A, PLEKHA8, ATP9A, RAB14, CPD, RAB10
GOTERM_CC_DIRECT	GO:0048471~perinuclear region of cytoplasm	80	0.0330926	1.26e-06	SEC24B, OSBP, SEC24A, SHTN1, VPS54, TNFSF12, TPD52, UBQLN1, CD2AP, BAG5, SLK, COL4A3BP, PUM2, SEC24C, RAPGEF2, SEC24D, CCAR1, DLG1, EGFR, PRKCA, STX4, TWF1, TWF2, KIF5B, RAB4B, SPIRE1, CDC5L, M6PR, TNKS2, PPM1F, DOK1, SPAG9, MTMR14, MYRIP, BPTF, SCYL2, ATP9A, ITGB1BP1, USO1, RAB14, WDR44, EIF2AK3, SPAST, GRASP, SEC23B, GALNT3, COBL, PTOV1, RAB3B, MTDH, MOB2, SLC39A13, SIPA1, CDH1, MYO9B, ARFGEF2,…
GOTERM_CC_DIRECT	GO:0005634~nucleus	476	0.196901	2.23e-06	NAF1, MCRIP1, NAA15, CMTR2, ZNF782, SYNCRIP, SGMS1, REST, SART3, ACBD5, CUL3, ZNF775, BHLHB9, MED26, BTBD3, VPS4B, PTBP3, TLK1, STAG2, STAG1, KRR1, MAGI3, TFPT, PIK3CB, ROCK2, ZNF507, ZHX1, BTBD7, HMG20A, EXD2, MED14, HNF4G, MED13, BCL2L13, DCAF1, TOX3, MAPK1, PTRF, DHX29, MAPK6, ASCC3, ZNF384, MAPK8, CMIP, ZNF41, RAD23B, SDAD1, PPP2R3B, KIAA1109, MOB2, NFKBID, MIPOL1, GNAI1, PTH1R, ZNF510, AHCTF…
GOTERM_CC_DIRECT	GO:0005801~cis-Golgi network	14	0.0057912	6.08e-06	FKTN, YIPF6, AKAP9, AZIN2, COG3, MAN2A1, SCFD1, B3GAT3, GBF1, TMED10, GOSR1, GOLGA5, TRIP11, GOLGB1
GOTERM_CC_DIRECT	GO:0005783~endoplasmic reticulum	95	0.0392974	1.68e-05	KIAA0368, VAPB, CPEB4, DNAJC10, PDIA6, SYNCRIP, SGMS1, LTC4S, TPD52, UBQLN1, GPAT3, CANX, TMEM64, TMF1, MCTP2, ARHGAP5, UBXN2B, ANK3, B3GALNT2, ATP8B1, ERAP1, DNAJC3, SAR1B, DLG1, PRKCA, MINPP1, RINT1, STIM2, ERLIN2, KTN1, ERLIN1, UBE2J2, HNRNPR, PNPLA6, SRPK1, UFL1, PTRF, ARCN1, USO1, SRP72, TRAPPC1, USP25, EIF2AK3, UGGT1, TRAPPC3, SPAST, SEC23B, SLC39A14, TMX1, MTDH, HACD3, HACD2, CYP51A1, SCAP…
GOTERM_CC_DIRECT	GO:0005694~chromosome	22	0.00910046	2.27e-05	ZMYND11, THAP7, PRPF4B, PDS5A, FAAP20, ZFR, SMC3, SMC4, FAM208A, ZBTB38, BOD1L1, TOP1, WAPL, RAD21, INTS7, ASH1L, SETD2, NSD1, CLOCK, STAG2, FBXO11, STAG1
GOTERM_CC_DIRECT	GO:0005913~cell-cell adherens junction	45	0.0186146	5.85e-05	USP8, SHTN1, VAPB, EIF5, ARHGAP18, CTNND1, CDH1, CAPZB, CD2AP, IQGAP1, LARP1, PDXDC1, BZW1, HNRNPK, SLK, CNN2, CCS, AFDN, ZYX, SSX2IP, DLG1, APC, COBLL1, EGFR, TWF1, ZC3H15, TWF2, KIF5B, CKAP5, PI4KA, KTN1, MPP7, EIF4G2, GAPVD1, CRKL, ITGA6, DHX29, PKP2, USO1, SPTBN1, DSC2, TMPO, RAB10, TJP2, GIGYF2
GOTERM_CC_DIRECT	GO:0030133~transport vesicle	19	0.00785949	0.000177	TGOLN2, SIPA1, M6PR, AZIN2, PCSK1, TMED7, COPB2, MYRIP, BGN, TMED2, COPB1, ARCN1, USO1, TMED10, SEC22B, SYT13, GOSR1, GOLGA5, TRIP11
GOTERM_CC_DIRECT	GO:0005770~late endosome	22	0.00910046	0.000219	CLCN3, PARM1, CHMP3, KIAA0368, GNPNAT1, KIAA1324, KIDINS220, M6PR, ATP7A, SLC11A2, ANKRD13D, MTM1, MAPK1, LAMP2, ANKRD13B, MAP1LC3A, RAB14, AP5M1, RAPGEF2, WASH2P, PIK3R4, SLC31A1
GOTERM_CC_DIRECT	GO:0005789~endoplasmic reticulum membrane	92	0.0380565	0.000313	RAB3GAP2, SEC24B, OSBP, SEC24A, VKORC1L1, LRRC8B, SGPP1, VAPB, RAB3GAP1, DNAJB14, PDIA6, LTC4S, GPAT3, CANX, COPB2, PIGM, DNAJC14, COPB1, COL4A3BP, FITM2, ERAP1, ANO5, SAR1B, SEC24C, SEC24D, RAB21, RHOG, SELENOI, DLG1, EGFR, SPTLC1, RINT1, STIM2, ERLIN2, KTN1, ERLIN1, UBE2J2, RNF175, TRIQK, LPCAT3, PNPLA6, PIGN, SACM1L, UFL1, PJA2, NUS1, ALG10B, ARCN1, LNPK, RAB10, EIF2AK3, DST, SPAST, SEC23B, TM…
GOTERM_CC_DIRECT	GO:0005793~endoplasmic reticulum-Golgi intermediate compartment	15	0.00620486	0.000373	KIAA0368, GNPNAT1, DICER1, PDIA6, LMAN1, TMED7, GBF1, TMED2, COPB1, STX17, TMED10, SEC22B, UGGT1, SEC23IP, GOLGB1
GOTERM_CC_DIRECT	GO:0030127~COPII vesicle coat	6	0.00248194	0.000399	TMED7, SEC24B, SEC24A, SEC24C, SEC24D, SEC23B
GOTERM_CC_DIRECT	GO:0005643~nuclear pore	15	0.00620486	0.000685	XPOT, NUP98, NUP153, NUP160, AGFG1, AHCTF1, POM121, IPO7, TMEM33, NUP205, RANBP2, XPO7, PIK3R4, KPNA1, NUP58
GOTERM_CC_DIRECT	GO:0012507~ER to Golgi transport vesicle membrane	12	0.00496389	0.00122085	SEC24B, SEC24A, TMED2, STX17, USO1, SEC22B, TMED10, LMAN1, SEC24C, SAR1B, SEC24D, SEC23IP
GOTERM_CC_DIRECT	GO:0016607~nuclear speck	28	0.0115824	0.00178716	THAP7, BCLAF1, YLPM1, SART3, DDX46, PRPF8, CDK12, WAC, SNRNP70, RCHY1, PLCB1, RBM27, PRPF40A, CSNK1A1, ZC3H14, PRPF31, SRP54, CDC5L, U2AF1L4, CTR9, NRIP1, SON, PPIG, EAF1, HIPK1, PIAS1, THOC2, KIAA1429
GOTERM_CC_DIRECT	GO:0005813~centrosome	49	0.0202692	0.00217601	ALS2, DYNC1LI2, GNAI2, KIAA0368, CROCC, GNAI1, AKAP9, NCKAP5L, RAB3IP, PCGF5, ZNF322, PRKAR2A, CCDC61, NUDT21, VPS4B, TCEA2, DYNC1H1, RAP1GAP2, FBXW11, KIF2A, CCDC28B, APC, CSNK1A1, PPP4R3B, ARL2, SCLT1, DHX9, KIF3B, CKAP5, ROCK2, CEP41, ALMS1, KIAA0586, WRN, PCM1, RIC8B, DCTN4, STX1B, MPHOSPH9, NEDD1, CEP350, GSK3B, SLAIN2, RGCC, KIF20B, CLIP1, HAUS7, HAUS8, SPAST
GOTERM_CC_DIRECT	GO:0005769~early endosome	30	0.0124097	0.00302875	ALS2, CLCN3, USP8, MMGT1, KIAA0368, EEA1, PRDX3, OCRL, SLC11A2, ZFYVE9, FAM109B, KIAA1033, WASH2P, PARM1, WDFY1, ATP11B, NIPA2, VPS41, KIF16B, ARRDC4, MAPK1, ANKRD13B, PTP4A1, ATP9A, RAB14, LRP6, TGFBRAP1, ANKFY1, SNX13, RIN3
GOTERM_CC_DIRECT	GO:0043234~protein complex	47	0.0194419	0.00318529	ALS2, RAB3GAP2, PARD3, HNF1A, RAB3GAP1, SIPA1, SNX4, CLTC, UBQLN1, CANX, IQGAP1, CHD8, AKT1S1, BTBD1, COL6A2, CAB39, SSX2IP, RAPGEF2, MYO5B, ACTB, CCM2, CKAP5, STRN3, SMAD5, MPP5, STXBP1, ERLIN2, ERLIN1, PRKCDBP, MBD3, SMAD1, PCM1, KIDINS220, PTPN11, PPM1F, UFL1, MAPK1, ATP2A2, MAPK6, PTRF, SMARCC1, KRIT1, PRKAR1A, SMARCC2, SPTBN1, TRMT112, RNF111
GOTERM_CC_DIRECT	GO:0012506~vesicle membrane	7	0.0028956	0.00424689	CLCN3, ATP2A2, SYNJ1, PIKFYVE, APPL1, FNDC3A, RAB21
GOTERM_CC_DIRECT	GO:0031901~early endosome membrane	18	0.00744583	0.00492375	EGFR, CLCN3, MMGT1, STAM2, EEA1, SNX4, KIF16B, APPL1, FZD5, OCRL, ZFYVE9, ATP9A, PIKFYVE, RAB14, SNX21, LRP6, WASH2P, SNX13
GOTERM_CC_DIRECT	GO:0000785~chromatin	15	0.00620486	0.00543927	PDS5A, POLA1, AHCTF1, UBR2, SMC3, ANKRD17, WAPL, RAD21, NIPBL, TMPO, JMJD1C, KDM3B, STAG2, MED1, STAG1
GOTERM_CC_DIRECT	GO:0055037~recycling endosome	17	0.00703217	0.00672732	AVL9, AP1G1, RAB4B, ATP11B, EEA1, ARFGEF2, SLC11A2, TBC1D12, PANK1, FAM109B, ATP9A, TBC1D14, RAB14, WASH2P, RAB10, SLC31A1, MYO5B
GOTERM_CC_DIRECT	GO:0019005~SCF ubiquitin ligase complex	10	0.00413657	0.010053	ARIH1, FBXW8, BTBD1, BTRC, BTBD3, USP47, FBXO44, KLHL11, SPOPL, FBXW11
GOTERM_CC_DIRECT	GO:0031965~nuclear membrane	28	0.0115824	0.0105487	NUP98, MTDH, HACD3, CDC14B, CERS6, AHCTF1, POM121, AEN, MRPL19, RANBP2, PUM2, PLCB1, RAP1GAP2, TNPO1, NUP58, EGFR, WDFY3, NUP153, TFPT, PCM1, TMEM38B, RNF6, SENP1, NUP205, TMPO, PHF8, CMTM3, SPAST
GOTERM_CC_DIRECT	GO:0017119~Golgi transport complex	5	0.00206829	0.0122771	COG3, COG5, SCFD1, COG6, COG1
GOTERM_CC_DIRECT	GO:1904115~axon cytoplasm	8	0.00330926	0.0126362	SPG7, KIF3B, KIF1B, OPA1, AP3M1, SPAST, RAB21, AP3B1
GOTERM_CC_DIRECT	GO:0000151~ubiquitin ligase complex	16	0.00661852	0.0128424	BRCC3, UBE4A, UBR3, UBR2, UBR1, UBE2J2, MED21, ARIH1, GMCL1, FBXL4, ANKIB1, CAND1, RCHY1, FBXW11, MED1, FBXO11
GOTERM_CC_DIRECT	GO:0000159~protein phosphatase type 2A complex	6	0.00248194	0.0131896	PPP2R3B, STRN3, PPP2CB, CYCS, STRN, PPP2R5E
GOTERM_CC_DIRECT	GO:0005635~nuclear envelope	21	0.0086868	0.0132518	WDFY3, PLPP7, NUP98, NUP160, POLA1, IPO8, LTC4S, TNKS2, CBX5, ATF6, POM121, GMCL1, TMEM33, NUP205, CLIP1, TMPO, RANBP2, MTMR6, DST, UBXN4, NUP58
GOTERM_CC_DIRECT	GO:0030175~filopodium	12	0.00496389	0.0144074	MTM1, PALM, PPP1R9A, TWF1, TWF2, ITGA6, SHTN1, ERMN, IQGAP2, DYNC1H1, RAPH1, FGD4
GOTERM_CC_DIRECT	GO:0016328~lateral plasma membrane	10	0.00413657	0.0145995	ARL2, NKD2, DSG2, ANK3, CDH1, MTCL1, CLDN12, IQGAP1, DLG1, APC
GOTERM_CC_DIRECT	GO:0019013~viral nucleocapsid	7	0.0028956	0.0146817	PRPF31, HNRNPK, SYNCRIP, LARP1B, SNRNP70, HNRNPR, UTP14C
GOTERM_CC_DIRECT	GO:0005911~cell-cell junction	22	0.00910046	0.0155438	PTPRJ, PTPRK, TWF1, MAGI3, PARD3, MAGI1, PDLIM7, CEP41, CTNND1, WTIP, GRHL2, IQGAP1, DSG2, PKP2, KRIT1, PIKFYVE, CNN2, AFDN, RAB10, RAPGEF2, FRS2, DLG1
GOTERM_CC_DIRECT	GO:0044754~autolysosome	4	0.00165463	0.0169142	LAMP2, MAP1LC3A, NCOA4, FTL
GOTERM_CC_DIRECT	GO:0005923~bicellular tight junction	16	0.00661852	0.0188755	MAGI3, PARD3, MTDH, MAGI1, MPP5, STRN, MPP7, CLDN12, FZD5, MARVELD2, ANK3, ASH1L, RAPGEF2, TJP2, APC, DLG1
GOTERM_CC_DIRECT	GO:0005777~peroxisome	15	0.00620486	0.020412	ACOX1, ACADM, EHHADH, IDE, MPV17, AKAP11, ISOC1, ACBD5, LONP2, GBF1, AGPS, HSDL2, ABCD3, ZADH2, HSD17B4
GOTERM_CC_DIRECT	GO:0005925~focal adhesion	41	0.01696	0.0221809	PDLIM7, HACD3, TSPAN4, PPFIA1, FHL3, PDLIM2, CDH1, CLTC, IQGAP1, SCARF2, PRKAR2A, HNRNPK, CD46, CNN2, ZYX, SCARB2, YES1, RAB21, RHOG, HSPA9, ACTB, PARVG, EGFR, TWF1, G3BP1, PI4KA, EVL, CSRP2, ARHGAP26, NCKAP1, HYOU1, MAPK1, SENP1, ITGA6, ITGB1BP1, CD81, EPB41L5, CPNE3, TGFB1I1, RAB10, DST
GOTERM_CC_DIRECT	GO:0015630~microtubule cytoskeleton	18	0.00744583	0.0239054	C12ORF66, KIF3B, SHTN1, CKAP5, VPS41, FER, IQGAP1, WAPL, MAPK1, EML3, TIMELESS, TBCB, SLAIN2, CLIP1, MAP7, MAP7D1, DST, SPAST
GOTERM_CC_DIRECT	GO:0031410~cytoplasmic vesicle	27	0.0111687	0.0249136	PALM, CLCN3, CHMP3, NKD2, AGFG1, KIAA0368, RP2, EEA1, CXXC4, ARFGEF2, UBQLN1, AZIN2, SLC11A2, TBC1D17, MAP1LC3A, MARVELD2, PIKFYVE, WASH2P, HERC3, CORO7, KIF1B, LRP6, DSC2, WASL, DST, SPAST, RIN3
GOTERM_CC_DIRECT	GO:0043219~lateral loop	3	0.00124097	0.029497	STX4, MPP5, DLG1
GOTERM_CC_DIRECT	GO:0033269~internode region of axon	3	0.00124097	0.029497	PARD3, ERMN, MBP
GOTERM_CC_DIRECT	GO:0005795~Golgi stack	7	0.0028956	0.03158	GBF1, USO1, RAB14, AKAP9, OCRL, NSF, GOLGB1
GOTERM_CC_DIRECT	GO:0035371~microtubule plus-end	5	0.00206829	0.0322952	CKAP5, SLAIN2, CLIP1, NCKAP5L, DST
GOTERM_CC_DIRECT	GO:0001726~ruffle	13	0.00537755	0.0323973	ALS2, COBL, MTM1, MKLN1, MYO10, MTMR14, PDLIM7, ITGB1BP1, CLIP1, SH2B2, CD2AP, IQGAP1, FGD4
GOTERM_CC_DIRECT	GO:0071013~catalytic step 2 spliceosome	13	0.00537755	0.0375655	PRPF4B, SYNCRIP, SKIV2L2, CDC5L, DGCR14, HNRNPR, PPIE, AQR, HNRNPK, DDX23, PRPF8, CDC40, ISY1
GOTERM_CC_DIRECT	GO:0016592~mediator complex	7	0.0028956	0.0408792	MED26, CCNC, MED14, MED13, MED13L, MED21, MED1
GOTERM_CC_DIRECT	GO:0032588~trans-Golgi network membrane	12	0.00496389	0.040953	TGOLN2, COG3, ARL1, COG5, AP1M1, COG6, AP1G1, VPS54, ARFRP1, CLTC, M6PR, COG1
GOTERM_CC_DIRECT	GO:0030659~cytoplasmic vesicle membrane	16	0.00661852	0.0444617	AP1M1, AP1G1, SPIRE1, ARHGAP21, SGSM1, KIF1B, STXBP5, AP3M1, DENND4C, RAB14, SNX21, CLIP1, APPBP2, RAB10, MYO5B, RAB21
GOTERM_CC_DIRECT	GO:0014704~intercalated disc	8	0.00330926	0.0451725	DSG2, PKP2, ANK3, DSC2, DSP, RANGRF, CAPZB, DLG1
GOTERM_CC_DIRECT	GO:0005669~transcription factor TFIID complex	7	0.0028956	0.0461123	TAF2, TAF1, GTF2A1, TAF9B, GTF2H3, TCEA1, ERCC4
GOTERM_CC_DIRECT	GO:0010494~cytoplasmic stress granule	7	0.0028956	0.0461123	MCRIP1, EIF4E, G3BP1, PUM1, PUM2, CAPRIN1, STAU1
GOTERM_CC_DIRECT	GO:0005964~phosphorylase kinase complex	3	0.00124097	0.0467791	PHKB, PHKG2, PHKA1
GOTERM_CC_DIRECT	GO:0030027~lamellipodium	19	0.00785949	0.0479834	ALS2, SLC39A14, STX4, TWF2, SHTN1, CTNND1, IQGAP2, CDH1, EVL, FER, RAPH1, CAPZB, RAB3IP, MYO10, ITGB1BP1, CARMIL1, WASL, FGD4, APC
GOTERM_MF_DIRECT	GO:0005515~protein binding	823	0.34044	3.17e-20	MCRIP1, VPS54, SYNCRIP, MED23, REST, SART3, MED21, CUL3, MAP3K5, CUL5, BTBD1, MED26, VPS4B, CAB39, STAG2, STAG1, CCAR1, TFPT, KIF5B, PIK3CB, ANKS3, EXD2, MED14, VPS41, MIIP, DCAF1, TOX3, MAPK1, AQR, PTRF, MAPK6, ASCC3, SCYL2, PRKRIP1, MAPK9, CMIP, MAPK8, PPP2R5E, EIF2AK3, GATC, RAD23B, HSPBAP1, PPP2R3B, KIAA1109, NFKBID, HSD17B12, GSTCD, FAM212A, PRRC1, ARFGEF2, ARFGEF1, ARIH1, C1ORF50, LYL1, ISY…
GOTERM_MF_DIRECT	GO:0044822~poly(A) RNA binding	153	0.0632896	1.07e-12	NAF1, NCBP1, PRPF4B, EIF5, NAA15, EIF5B, KIAA1324, SYNCRIP, CNOT1, SART3, CNOT4, ESF1, TOP1, DDX23, RAVER2, PUM1, RC3H2, PTBP3, DDX21, PUM2, FNDC3A, API5, RBM12, CCAR1, KRR1, TWF2, ROCK2, HNRNPR, YTHDF3, SLTM, AQR, DHX29, PTRF, HUWE1, ASCC3, USO1, DSP, NOP9, SRP72, GIGYF2, XRN2, FIP1L1, STRAP, PRRC2C, PEF1, EIF3A, HNRNPK, DDX46, SPATS2, GFM1, CDC40, ISY1, MBNL3, SEC23IP, PRPF40A, ZC3H14, UTP23, D…
GOTERM_MF_DIRECT	GO:0005524~ATP binding	163	0.0674261	1.49e-06	DYNC1LI2, PRPF4B, TBK1, FAM20C, IDE, SETX, ATP2B1, CSNK2A3, MAP3K6, MAP3K5, DDX23, VPS4B, ABCB10, TLK1, DDX21, MATK, EGFR, MAGI3, TWF1, TWF2, KIF5B, MAGI1, CSNK1G1, PIK3CB, ROCK2, AARS, UBE2J2, DCAF1, CLPX, MAP4K3, MAPK1, RENBP, NME3, MAPK6, RFC1, DHX29, BAZ1B, SCYL2, RFK, ASCC3, ATP9A, SMARCA5, MAPK9, MAPK8, YME1L1, CSNK1G3, NEK4, EIF2AK3, SRXN1, GATC, CLCN3, POMK, MYO9B, NAGK, UHMK1, FICD, DDX4…
GOTERM_MF_DIRECT	GO:0004843~thiol-dependent ubiquitin-specific protease activity	20	0.00827315	6.23e-06	OTUD4, USP7, USP30, OTUD5, BRCC3, USP8, USP9X, USP1, JOSD2, USP47, UCHL5, USP38, USP12, ZRANB1, USP37, USP34, USP25, USP16, USP42, USP32
GOTERM_MF_DIRECT	GO:0005096~GTPase activator activity	44	0.0182009	6.63e-06	RAB3GAP2, ARFGAP3, HACD3, AGFG1, RAB3GAP1, RP2, RALGAPB, SIPA1, ARHGAP18, MYO9B, OCRL, ARFGEF1, IQGAP1, ARHGAP12, ARHGAP21, RGS10, TBC1D17, ARHGAP5, SMAP1, TBC1D12, TBC1D14, CHM, RAPGEF2, RAP1GAP2, PLCB1, TBC1D30, PIK3R2, ARHGEF1, NF1, RGS19, RIC8B, ARHGEF12, ARHGAP26, RALGAPA2, RALGAPA1, GAPVD1, SGSM1, SYDE1, STXBP5, OPHN1, ARAP2, SRGAP1, TBC1D8B, RIN3
GOTERM_MF_DIRECT	GO:0017112~Rab guanyl-nucleotide exchange factor activity	11	0.00455023	4.52e-05	ALS2, RAB3GAP2, SBF2, RAB3GAP1, DENND4C, RAB3IL1, DENND4A, DENND5B, TRAPPC1, RAB3IP, RIN3
GOTERM_MF_DIRECT	GO:0016874~ligase activity	39	0.0161326	0.000163	LTN1, XIAP, UBE3A, BTRC, RFFL, RLIM, CNOT4, LNX1, MCCC2, ARIH1, ZFP91, G2E3, TRIM2, RNF169, RC3H2, RCHY1, RANBP2, NEDD4L, ACSL3, TRIP12, HECTD1, SHPRH, UBE4A, UBR3, BIRC6, HERC3, UBR2, UBR1, HLTF, PJA2, UFL1, RNF6, RFWD3, UBR7, TRIM33, HUWE1, UBR5, PIAS1, RNF111
GOTERM_MF_DIRECT	GO:0098641~cadherin binding involved in cell-cell adhesion	41	0.01696	0.000172	USP8, SHTN1, VAPB, EIF5, ARHGAP18, CTNND1, CDH1, CAPZB, CD2AP, IQGAP1, LARP1, PDXDC1, BZW1, HNRNPK, SLK, CNN2, CCS, AFDN, DLG1, COBLL1, EGFR, TWF1, ZC3H15, TWF2, KIF5B, CKAP5, PI4KA, KTN1, MPP7, EIF4G2, GAPVD1, CRKL, ITGA6, DHX29, PKP2, USO1, SPTBN1, TMPO, RAB10, TJP2, GIGYF2
GOTERM_MF_DIRECT	GO:0004842~ubiquitin-protein transferase activity	43	0.0177873	0.000628	XIAP, UBE3A, UBE2G1, BTRC, UBE3C, RLIM, CNOT4, LNX1, CUL3, KLHL8, ARIH1, ZFP91, G2E3, CUL5, TRIM2, FBXW8, KLHL28, RC3H2, ANKIB1, RCHY1, ITCH, FBXO3, NEDD4L, BCOR, FBXW11, TRIP12, HECTD1, SHPRH, UBR3, BIRC6, HERC3, UBR2, PJA2, RNF6, RFWD3, TRIM33, HUWE1, UBR5, KLHL15, UBE2W, FBXL4, FBXO11, RNF41
GOTERM_MF_DIRECT	GO:0004402~histone acetyltransferase activity	12	0.00496389	0.000765	TAF1, NCOA1, KAT2B, BAZ1A, NCOA2, EP300, TAF9B, KAT6B, GTF3C4, CLOCK, ATF2, KAT6A
GOTERM_MF_DIRECT	GO:0004722~protein serine/threonine phosphatase activity	13	0.00537755	0.00118002	PPP2R3B, PDP2, CDC14B, CYCS, PPM1A, PPM1F, PPM1D, MTMR14, PPM1H, PPP2CB, PPM1M, PPP1R15B, MTMR6
GOTERM_MF_DIRECT	GO:0061630~ubiquitin protein ligase activity	27	0.0111687	0.00196752	LTN1, XIAP, UBE3A, UBE2G1, BTRC, RFFL, RLIM, MED21, CUL3, ARIH1, CUL5, RNF166, ANKIB1, ITCH, FBXW11, UBR3, UBR2, RNF175, UBE2J2, UBR1, HLTF, PJA2, RNF6, UBE2W, MED1, RNF111, RNF41
GOTERM_MF_DIRECT	GO:0004707~MAP kinase activity	6	0.00248194	0.00280691	MAPK1, MAPK6, NLK, MAPK9, MAPK8, MAPK11
GOTERM_MF_DIRECT	GO:0005375~copper ion transmembrane transporter activity	4	0.00165463	0.00388875	ATP7A, SLC11A2, ATOX1, SLC31A1
GOTERM_MF_DIRECT	GO:0004176~ATP-dependent peptidase activity	5	0.00206829	0.00479278	SPG7, LONP2, LONRF3, YME1L1, CLPX
GOTERM_MF_DIRECT	GO:0016301~kinase activity	31	0.0128234	0.00508559	MOB1B, SGMS2, STRAP, PHKB, PRKDC, AKAP9, SGMS1, FLT3LG, PRKAR2A, DGKE, TLK1, PIK3R2, CSNK1A1, PRKCA, TAF1, MAGI3, TAOK1, PIK3CB, PIK3C2A, TAOK3, PI4KA, KIDINS220, MAP4K3, DOK1, MAPK1, RPS6KA3, EPS8, GSK3B, PRKAR1A, MAPK9, MAPK8
GOTERM_MF_DIRECT	GO:0030165~PDZ domain binding	15	0.00620486	0.0051378	ACOX1, CLCN3, NLGN1, LNX2, MPP6, CXXC4, KIDINS220, LNX1, ATP2B1, SLC22A5, RAPGEF2, PDZK1, GRASP, NSF, PLEKHA1
GOTERM_MF_DIRECT	GO:0004596~peptide alpha-N-acetyltransferase activity	5	0.00206829	0.00708274	NAA30, NAA60, NAA15, NAA25, NAA35
GOTERM_MF_DIRECT	GO:0015093~ferrous iron transmembrane transporter activity	4	0.00165463	0.007339	SLC11A2, SLC39A14, MMGT1, SLC25A28
GOTERM_MF_DIRECT	GO:0086083~cell adhesive protein binding involved in bundle of His cell-Purkinje myocyte communication	4	0.00165463	0.007339	DSG2, PKP2, DSC2, DSP
GOTERM_MF_DIRECT	GO:0008565~protein transporter activity	13	0.00537755	0.00763149	RAMP2, ARFGAP3, AP1G1, AP2S1, IPO8, SEC62, COG3, IPO7, ITGB1BP1, USO1, RANGRF, TNPO1, KPNA1
GOTERM_MF_DIRECT	GO:0004674~protein serine/threonine kinase activity	43	0.0177873	0.00766108	PRPF4B, TBK1, CCNT1, FAM20C, PRKDC, LATS1, UHMK1, MAP3K6, CSNK2A3, MAP3K5, SLK, SNRK, MAP3K2, TLK1, CAB39, PIK3R4, CSNK1A1, PRKCA, TAF1, SRPK2, CCNK, CSNK1G1, TAOK1, ROCK2, NLK, PHKG2, TAOK3, SMG1, MAPK11, CCNC, SRPK1, MAP4K3, MAPK1, RPS6KA3, MAPK6, HIPK1, GSK3B, HIPK2, MAPK8, CPNE3, CSNK1G3, NEK4, EIF2AK3
GOTERM_MF_DIRECT	GO:0000166~nucleotide binding	40	0.0165463	0.00925795	CPEB2, CPEB3, CPEB4, SYNJ1, POLA1, LEMD3, SYNCRIP, SART3, CNOT4, ATP2B1, DNAJC17, A1CF, RAVER2, MSI2, PTBP3, RBM47, ZRSR2, SNRNP70, CRY1, RBM27, RBM12, RBM41, G3BP1, GRSF1, G3BP2, SPEN, U2AF1L4, HNRNPR, RMI1, ATP7A, EIF4B, SLTM, PPIE, TRNAU1AP, LARP4, ESRP1, RBM18, CPSF6, APAF1, SCAF8
GOTERM_MF_DIRECT	GO:0008157~protein phosphatase 1 binding	6	0.00248194	0.00930999	PPP1R9A, SHOC2, FER, CDC5L, AKAP11, STAU1
GOTERM_MF_DIRECT	GO:0032947~protein complex scaffold	9	0.00372292	0.00934237	MAGI3, LAMTOR4, MAGI1, KIAA0368, PKP2, AKAP9, MPP7, CNOT1, DLG1
GOTERM_MF_DIRECT	GO:0008270~zinc ion binding	111	0.045916	0.0104725	PDLIM7, IDE, LNX2, PDLIM2, NFXL1, CNOT4, LNX1, G2E3, BRPF3, TRIM44, RC3H2, ERAP1, LONRF3, AARS, UBR3, UBR2, VPS41, UBR1, HNF4G, BAZ1A, EP300, NAPEPLD, BAZ1B, TRIM33, UBR7, UBR5, CLIP1, PIAS1, TGFB1I1, CPD, FBXO11, CXXC4, RFFL, ARIH1, RNF166, RNF169, ANKIB1, SLC30A5, RCHY1, PGGT1B, TAF2, SHPRH, ZMYM6, CSRP2, RNF6, PHF3, PHF2, KAT6B, PHF8, KAT6A, PHF6, SEC24B, SPG7, AEBP1, RSF1, LTN1, SEC24A, CTCF,…
GOTERM_MF_DIRECT	GO:0008022~protein C-terminus binding	24	0.00992777	0.0109686	USP7, YEATS4, SCLT1, MAGI1, VTA1, SIPA1, SYNJ2BP, TFCP2, PRDX3, PRRC2C, CD2AP, PPP1R9A, EP300, NIPBL, ATP2A2, HOMER3, PPP2CB, VPS4B, AFDN, PIAS1, TOP2B, DST, ERCC4, DLG1
GOTERM_MF_DIRECT	GO:0003785~actin monomer binding	7	0.0028956	0.0116681	COBLL1, COBL, MYL4, TWF1, TWF2, TMSB10, TMSB4X
GOTERM_MF_DIRECT	GO:0030145~manganese ion binding	10	0.00413657	0.0120398	GALNT3, ME1, PAPOLA, IMPA1, FAM20C, PPM1A, PPM1M, WRN, NEK4, XPNPEP1
GOTERM_MF_DIRECT	GO:0017137~Rab GTPase binding	19	0.00785949	0.0127091	ALS2, RAB3GAP2, AP1G1, RAB3GAP1, KIF16B, MYRIP, SGSM1, TBC1D12, STXBP5, AP3M1, TBC1D14, CHM, GOLGA5, TBC1D30, ANKFY1, NSF, TBC1D8B, MYO5B, RIN3
GOTERM_MF_DIRECT	GO:0003713~transcription coactivator activity	30	0.0124097	0.0133718	MTDH, UBE3A, MED23, MED21, ATF2, AIP, GTF2A1, MED26, NFATC4, USP16, TRIP11, CCAR1, TAF1, KAT2B, MED14, MED13, NRIP1, ATF6, NCOA1, NCOA2, EP300, PHF2, NCOA4, SMARCC1, NCOA6, SMARCC2, PIAS1, TGFB1I1, KAT6A, MED1
GOTERM_MF_DIRECT	GO:0070016~armadillo repeat domain binding	5	0.00206829	0.0135791	CHD8, STRN3, RGS19, STRN, CNOT1
GOTERM_MF_DIRECT	GO:0016407~acetyltransferase activity	5	0.00206829	0.0135791	KAT2B, EP300, NAA15, KAT6B, KAT6A
GOTERM_MF_DIRECT	GO:0008047~enzyme activator activity	10	0.00413657	0.0136625	GMFB, ARL1, MIA2, RAB3GAP2, RFC1, GMFG, DCP1A, HSPB2, LTC4S, GTF3C4
GOTERM_MF_DIRECT	GO:0004197~cysteine-type endopeptidase activity	11	0.00455023	0.0158821	USP7, USP30, USP8, USP9X, CASP7, ATG4A, USP1, USP12, USP37, USP16, USP34
GOTERM_MF_DIRECT	GO:0042978~ornithine decarboxylase activator activity	3	0.00124097	0.0164156	PRLR, AZIN1, AZIN2
GOTERM_MF_DIRECT	GO:0003712~transcription cofactor activity	12	0.00496389	0.0175738	ZMYND11, KAT2B, EP300, NFKBID, CREB1, MED14, MED13, NSD1, NRIP1, TMF1, AIP, MED1
GOTERM_MF_DIRECT	GO:0004438~phosphatidylinositol-3-phosphatase activity	5	0.00206829	0.017888	MTM1, MTMR14, SYNJ1, MTMR6, SACM1L
GOTERM_MF_DIRECT	GO:0031625~ubiquitin protein ligase binding	33	0.0136507	0.0182281	USP7, NKD2, UBE2G1, RFFL, CUL3, BAG5, ARIH1, PRKAR2A, CUL5, MAP1LC3A, BTBD1, BTBD3, HSPA9, EGFR, UBXN1, SHPRH, SLC25A5, NLK, TMBIM6, SMAD5, ERLIN2, ERLIN1, UBE2J2, FZD5, HLTF, ATF6, GSK3B, PRKAR1A, UBE2W, KLHL11, PIAS1, SPOPL, USP25
GOTERM_MF_DIRECT	GO:0019901~protein kinase binding	41	0.01696	0.0192396	POLA1, CTNND1, RFFL, PRDX3, CLTC, LATS1, IQGAP1, ATF2, BAG5, FAM83B, MAP3K5, MAP3K2, TBC1D14, STX17, SPRED2, USP37, DNAJC3, CRY1, ACSL3, NSF, DLG1, APC, PTPRJ, EGFR, IBTK, PTPRK, CCNK, KAT2B, STXBP1, RGS19, CDC5L, SMAD1, FZD5, STX1B, RPS6KA3, PPP1R9A, MAPK6, ITGB1BP1, GSK3B, PRKRIP1, RGCC
GOTERM_MF_DIRECT	GO:0030331~estrogen receptor binding	8	0.00330926	0.0197007	NCOA1, PPID, NCOA6, STRN, CNOT1, NSD1, NRIP1, MED1
GOTERM_MF_DIRECT	GO:0003723~RNA binding	56	0.0231648	0.0198434	NAF1, NCBP1, CPEB3, SYNJ1, SPI1, SYNCRIP, RLIM, CNOT6, CNOT4, PUS7L, DNAJC17, FUBP1, ANKRD17, FUBP3, PUM1, PTBP3, ZRSR2, PUM2, RANBP2, YTHDF3, HNRNPR, PURA, SUZ12, TARS, EIF4G2, UBR5, CPSF6, ATXN1L, SCAF8, TRUB1, CPSF2, NUP98, AGFG1, TROVE2, EIF3A, HNRNPK, A1CF, PRPF8, NUDT21, SNRNP70, BAZ2A, PRPF40A, UPF2, IREB2, GRSF1, THUMPD3, ETF1, U2AF1L4, CAPRIN1, EIF4B, PPIE, SON, PAPOLA, RBM18, AHCYL1, SR…
GOTERM_MF_DIRECT	GO:0035257~nuclear hormone receptor binding	6	0.00248194	0.022229	NCOA1, NCOA2, EP300, CRY1, NRIP1, MED1
GOTERM_MF_DIRECT	GO:0008536~Ran GTPase binding	7	0.0028956	0.0232376	XPOT, IPO7, RANGRF, IPO8, RANBP2, XPO7, TNPO1
GOTERM_MF_DIRECT	GO:0001075~transcription factor activity, RNA polymerase II core promoter sequence-specific binding involved in preinitiation complex assembly	4	0.00165463	0.0259372	TAF2, TAF1, TAF9B, DACH1
GOTERM_MF_DIRECT	GO:0004386~helicase activity	13	0.00537755	0.0265671	DHX9, SHPRH, DICER1, HELZ, WRN, HLTF, EIF4B, ATRX, MCM9, CHD9, FANCM, DDX23, SMARCA5
GOTERM_MF_DIRECT	GO:0034237~protein kinase A regulatory subunit binding	5	0.00206829	0.0288121	PJA2, ACBD3, AKAP9, ARFGEF2, ARFGEF1
GOTERM_MF_DIRECT	GO:0050681~androgen receptor binding	8	0.00330926	0.0293068	RNF6, NCOA1, EP300, NCOA4, TGFB1I1, PIAS1, NSD1, NRIP1
GOTERM_MF_DIRECT	GO:0036033~mediator complex binding	3	0.00124097	0.0311824	NIPBL, SMC3, MED1
GOTERM_MF_DIRECT	GO:0032266~phosphatidylinositol-3-phosphate binding	7	0.0028956	0.0311881	PLEKHF1, PARD3, NCF4, SNX21, KIF16B, SNX13, WDR45
GOTERM_MF_DIRECT	GO:0000900~translation repressor activity, nucleic acid binding	4	0.00165463	0.0349991	CPEB2, CPEB3, CPEB4, PURA
GOTERM_MF_DIRECT	GO:0016887~ATPase activity	22	0.00910046	0.0378027	ABCE1, RSF1, ATP5B, IDE, MYO9B, WRN, ATP13A3, HLTF, ATAD1, RAD50, CLPX, KIF1B, VWA8, VPS4B, SMARCA5, KIF20B, ABCD3, KIF21A, DYNC1H1, DST, NSF, KIF2A
GOTERM_MF_DIRECT	GO:0004860~protein kinase inhibitor activity	9	0.00372292	0.041114	GMFB, BGN, PODNL1, GMFG, TAOK3, PRKRIP1, SOCS6, SOCS4, DNAJC3
GOTERM_MF_DIRECT	GO:0051020~GTPase binding	6	0.00248194	0.0432427	IARS, PPP1R9A, EPRS, SPTBN1, VPS41, GOLGA4
GOTERM_MF_DIRECT	GO:0035064~methylated histone binding	9	0.00372292	0.0453325	SUZ12, ATRX, ZMYND11, CHD8, RBBP5, PHF2, GLYR1, PHF8, CBX5
GOTERM_MF_DIRECT	GO:0051010~microtubule plus-end binding	4	0.00165463	0.0454677	CKAP5, CLIP1, DST, APC
GOTERM_MF_DIRECT	GO:0052629~phosphatidylinositol-3,5-bisphosphate 3-phosphatase activity	4	0.00165463	0.0454677	MTM1, MTMR14, SYNJ1, MTMR6
GOTERM_MF_DIRECT	GO:0032454~histone demethylase activity (H3-K9 specific)	4	0.00165463	0.0454677	PHF2, KDM3B, JMJD1C, PHF8
GOTERM_MF_DIRECT	GO:0003682~chromatin binding	40	0.0165463	0.0486203	ZMYND11, CCNT1, POLA1, DEK, REST, ATF2, CBX5, FANCM, TFAM, TOP1, ANKRD17, CHD8, RAD21, NIPBL, PBRM1, WAC, TOP2B, SLC30A9, STAG1, EGFR, TAF2, KAT2B, MBD3, WRN, TOX3, SMC3, KLHDC3, ATRX, NCOA1, NCOA2, EP300, BAZ1B, SMARCC1, SMARCC2, NCOA6, ASH1L, MCMBP, PHF8, NSD1, MED1
GOTERM_MF_DIRECT	GO:0004689~phosphorylase kinase activity	3	0.00124097	0.0493782	PHKB, PHKG2, PHKA1
GOTERM_MF_DIRECT	GO:0046966~thyroid hormone receptor binding	6	0.00248194	0.0498751	NCOA6, JMJD1C, MED13, NSD1, TRIP12, MED1
Abbreviations: GO, gene ontology; BP, biological process; CC, cellular component; MF, molecular function.
