# Supplementary material for: Prognostic value of Kinesin‐4 family genes mRNA expression in early‐stage pancreatic ductal adenocarcinoma patients after pancreaticoduodenectomy
Source: Cancer Med. 2019 Sep 6;8(15):6487–502. doi: 10.1002/cam4.2524 (PMC6826000; doi:10.1002/cam4.2524)
Supplement: Supplementary file 7 [file CAM4-8-6487-s007.xlsx]

## Sheet: Table S3
Table S4. Kyoto Encyclopedia of Genes and Genomes pathways of KIF21A co-expression genes.
Category	Term	Count	%	P Value	Genes
KEGG_PATHWAY	hsa04141:Protein processing in endoplasmic reticulum	28	0.0115824	8.66903e-05	RAD23B, SEC24B, SEC24A, UBE2G1, DNAJC10, PDIA6, EDEM3, LMAN1, UBQLN1, SEC62, CANX, SEC63, STT3B, MAP3K5, DNAJC3, SAR1B, SEC24C, SEC24D, MBTPS2, UBE2J2, ATF6, HYOU1, HSPA4L, MAPK9, MAPK8, UGGT1, EIF2AK3, SEC23B
KEGG_PATHWAY	hsa04520:Adherens junction	16	0.00661852	0.000150721	ACTB, PTPRJ, EGFR, PARD3, NLK, CTNND1, CDH1, IQGAP1, TCF7L1, FARP2, MAPK1, EP300, AFDN, WASL, SSX2IP, YES1
KEGG_PATHWAY	hsa05131:Shigellosis	15	0.00620486	0.000168654	ACTB, ROCK2, BTRC, MAPK11, ARPC4, U2AF1L4, MAPK1, CRKL, MAPK9, MAPK8, WASL, FBXW11, CRK, RHOG, CHUK
KEGG_PATHWAY	hsa04071:Sphingolipid signaling pathway	21	0.0086868	0.000400752	PPP2R1B, PRKCA, PPP2R3B, SPTLC1, SGMS2, GNAI2, ROCK2, SGPP1, PIK3CB, GNAI1, CERS6, MAPK11, SGMS1, MAPK1, MAP3K5, PPP2CB, MAPK9, MAPK8, PPP2R5E, PLCB1, PIK3R2
KEGG_PATHWAY	hsa00562:Inositol phosphate metabolism	15	0.00620486	0.000527308	MINPP1, IMPAD1, IMPA1, PIK3C2A, PIK3CB, SYNJ1, PI4KA, OCRL, MTM1, MTMR14, PIKFYVE, PLCB1, IPPK, MTMR6, PIP4K2C
KEGG_PATHWAY	hsa04070:Phosphatidylinositol signaling system	18	0.00744583	0.000671234	PRKCA, IMPAD1, IMPA1, PIK3C2A, PIK3CB, SYNJ1, PPIP5K2, PI4KA, OCRL, MTM1, MTMR14, DGKE, PIKFYVE, PLCB1, IPPK, MTMR6, PIP4K2C, PIK3R2
KEGG_PATHWAY	hsa04120:Ubiquitin mediated proteolysis	22	0.00910046	0.000911597	ANAPC1, XIAP, UBE4A, UBE3A, BTRC, UBE2G1, BIRC6, HERC3, UBE3C, UBE2J2, CUL3, CUL5, FBXW8, HUWE1, UBR5, UBE2W, NEDD4L, PIAS1, RCHY1, ITCH, FBXW11, TRIP12
KEGG_PATHWAY	hsa04144:Endocytosis	30	0.0124097	0.00523213	ARFGAP3, PARD3, CHMP3, USP8, AP2S1, CAPZA2, STAM2, SNX4, ARPC4, EEA1, CLTC, ARFGEF2, ARFGEF1, CAPZB, SMAP1, GBF1, ZFYVE9, KIAA1033, VPS4B, DNAJC6, ITCH, NEDD4L, EGFR, KIF5B, VTA1, ARF3, WASL, RAB10, ARAP2, RNF41
KEGG_PATHWAY	hsa04310:Wnt signaling pathway	20	0.00827315	0.00541466	CSNK1A1, PRKCA, NKD2, ROCK2, BTRC, NLK, CXXC4, FZD5, TCF7L1, CHD8, EP300, GSK3B, LRP6, MAPK9, NFATC4, MAPK8, PLCB1, FBXW11, NFATC3, APC
KEGG_PATHWAY	hsa03015:mRNA surveillance pathway	15	0.00620486	0.00606178	PPP2R1B, NCBP1, PPP2R3B, FIP1L1, UPF2, SMG1, ETF1, PAPOLA, GSPT1, PPP2CB, NUDT21, MSI2, CPSF6, PPP2R5E, CPSF2
KEGG_PATHWAY	hsa04728:Dopaminergic synapse	18	0.00744583	0.0117239	PPP2R1B, PRKCA, PPP2R3B, KIF5B, GNAI2, GNAI1, CREB1, MAPK11, KCNJ3, ATF2, GSK3B, PPP2CB, MAPK9, MAPK8, PPP2R5E, PLCB1, CACNA1D, CLOCK
KEGG_PATHWAY	hsa04320:Dorso-ventral axis formation	7	0.0028956	0.011809	EGFR, MAPK1, CPEB2, CPEB3, CPEB4, SOS2, SPIRE1
KEGG_PATHWAY	hsa04722:Neurotrophin signaling pathway	17	0.00703217	0.0137396	PIK3CB, MAPK11, KIDINS220, PTPN11, MAPK1, MAP3K5, RPS6KA3, CRKL, GSK3B, SOS2, MAPK9, MAPK8, SH2B2, CRK, FRS2, MATK, PIK3R2
KEGG_PATHWAY	hsa01212:Fatty acid metabolism	9	0.00372292	0.021957	ACOX1, ACADSB, ACADM, HACD3, HACD2, EHHADH, HSD17B12, ACSL3, CPT1A
KEGG_PATHWAY	hsa04914:Progesterone-mediated oocyte maturation	13	0.00537755	0.0240132	ANAPC1, MAPK1, RPS6KA3, CPEB2, GNAI2, GNAI1, PIK3CB, CPEB3, CPEB4, MAPK9, MAPK8, MAPK11, PIK3R2
KEGG_PATHWAY	hsa04917:Prolactin signaling pathway	11	0.00455023	0.0330295	MAPK1, TNFRSF11A, PRLR, PIK3CB, GSK3B, SOS2, MAPK9, MAPK8, MAPK11, SOCS4, PIK3R2
KEGG_PATHWAY	hsa04015:Rap1 signaling pathway	24	0.00992778	0.0331771	ACTB, PRKCA, EGFR, MAGI3, PARD3, MAGI1, GNAI2, PIK3CB, GNAI1, SIPA1, CTNND1, CDH1, MAPK11, FARP2, VEGFB, MAPK1, CRKL, KRIT1, RAPGEF5, AFDN, PLCB1, RAPGEF2, CRK, PIK3R2
KEGG_PATHWAY	hsa05213:Endometrial cancer	9	0.00372292	0.033955	EGFR, MAPK1, PIK3CB, GSK3B, SOS2, CDH1, TCF7L1, PIK3R2, APC
KEGG_PATHWAY	hsa05210:Colorectal cancer	10	0.00413657	0.0354069	MAPK1, PIK3CB, GSK3B, CYCS, MAPK9, MAPK8, APPL1, TCF7L1, PIK3R2, APC
KEGG_PATHWAY	hsa04919:Thyroid hormone signaling pathway	15	0.00620486	0.0407089	ACTB, PRKCA, KAT2B, PIK3CB, MED14, MED13, MED13L, MAPK1, NCOA1, EP300, NCOA2, GSK3B, PLCB1, MED1, PIK3R2
KEGG_PATHWAY	hsa04670:Leukocyte transendothelial migration	15	0.00620486	0.0407089	ACTB, PRKCA, MYL5, GNAI2, ROCK2, PIK3CB, GNAI1, NCF4, SIPA1, CTNND1, MAPK11, PTPN11, ARHGAP5, AFDN, PIK3R2
KEGG_PATHWAY	hsa04340:Hedgehog signaling pathway	6	0.00248194	0.0436041	CSNK1A1, CSNK1G1, BTRC, GSK3B, CSNK1G3, FBXW11
KEGG_PATHWAY	hsa04910:Insulin signaling pathway	17	0.00703217	0.0443156	PHKB, PIK3CB, PHKG2, PHKA1, SOCS4, MAPK1, PRKAR2A, CRKL, EIF4E, GSK3B, PRKAR1A, SOS2, MAPK9, MAPK8, SH2B2, CRK, PIK3R2
KEGG_PATHWAY	hsa04390:Hippo signaling pathway	18	0.00744583	0.049366	ACTB, PPP2R1B, PARD3, MOB1B, BTRC, MPP5, CDH1, SMAD1, WTIP, FZD5, LATS1, TCF7L1, RASSF6, GSK3B, PPP2CB, FBXW11, DLG1, APC
Abbreviation: KEGG, Kyoto Encyclopedia of Genes and Genomes.
